# Supplementary material for: (E)-1-(4-Decyl­oxyphen­yl)-3-(2-hy­droxy­phen­yl)prop-2-en-1-one
Source: Acta Crystallogr Sect E Struct Rep Online. 2012 Sep 15;68(Pt 10):o2935–6. doi: 10.1107/S160053681203872X (PMC3470309; doi:10.1107/S160053681203872X)
Supplement: Supplementary file 1 [file e-68-o2935-sup1.cif]

##############################################################################
#                                                                            #
# This CIF contains the data in a paper accepted for publication in          #
# Acta Crystallographica Section E. It conforms to the requirements of       #
# Notes for Authors for Acta Crystallographica Section E, and has been       #
# peer reviewed under the auspices of the IUCr Commission on Journals.       #
#                                                                            #
# Full details of the Crystallographic Information File format               #
# are given in the paper "The Crystallographic Information File (CIF):       #
# a New Standard Archive File for Crystallography" by S. R. Hall, F. H.      #
# Allen and I. D. Brown [Acta Cryst. (1991), A47, 655-685].                  #
#                                                                            #
# The current version of the core CIF dictionary is obtainable from          #
# ftp://ftp.iucr.org/pub/cif_core.dic.                                       #
#                                                                            #
# Software is freely available for graphical display of the structure(s)     #
# in this CIF. For information consult the CIF software page                 #
# http://www.iucr.org/resources/cif/software.                                #
#                                                                            #
# This file may be used for bona fide research purposes within the           #
# scientific community so long as proper attribution is given to the journal # 
# article from which it was obtained.                                        #
#                                                                            #
##############################################################################
data_global
_audit_creation_method     'form.cif (version 2.0)'
_journal_data_validation_number     ?
_journal_date_recd_electronic     2012-08-29
_journal_date_accepted     2012-09-10
_journal_name_full     'Acta Crystallographica, Section E'
_journal_year     2012
_journal_volume     68
_journal_issue     10
_journal_page_first     o2935
_journal_page_last     o2936
_journal_paper_category     QO
_journal_paper_doi     10.1107/S160053681203872X
_journal_coeditor_code     LH5525
_publ_contact_author_name     'Abdul Razak Ibrahim'
_publ_contact_author_address
;
      School of Physics
      Universiti Sains Malaysia
      11800 USM, Penang
      MALAYSIA
;
_publ_contact_author_email     'arazaki@usm.my'
_publ_contact_author_fax     '604 6579150'
_publ_contact_author_phone     '604 6533438'
_publ_section_title
;
(<i>E</i>)-1-(4-Decyloxyphenyl)-3-(2-hydroxyphenyl)prop-2-en-1-one
;
loop_
    _publ_author_name
    _publ_author_footnote
    _publ_author_address
    'Zainab Ngaini' ?
;
      Department of Chemistry
      Faculty of Resource Science and Technology
      Universiti Malaysia Sarawak
      94300 Kota Samarahan, Sarawak
      Malaysia
;
    'Siti Muhaini Haris Fadzillah' ?
;
      Department of Chemistry
      Faculty of Resource Science and Technology
      Universiti Malaysia Sarawak
      94300 Kota Samarahan, Sarawak
      Malaysia
;
    'Hasnain Hussain' ?
;
      Department of Molecular Biology
      Faculty of Resource Science and Technology
      Universiti Malaysia Sarawak
      94300 Kota Samarahan, Sarawak
      Malaysia
;
    'Ibrahim Abdul Razak'
;
      Thomson Reuters ResearcherID: A-5599-2009.
;
;
      School of Physics
      Universiti Sains Malaysia
      11800 USM, Penang
      Malaysia
;
    'Safra Izuani Jama Asik' ?
;
      School of Physics
      Universiti Sains Malaysia
      11800 USM, Penang
      Malaysia
;
data_I
_audit_creation_method     SHELXL-97
_chemical_name_systematic
;
(<i>E</i>)-1-(4-Decyloxyphenyl)-3-(2-hydroxyphenyl)prop-2-en-1-one
;
_chemical_name_common     ?
_chemical_formula_moiety     'C25 H32 O3'
_chemical_formula_sum     'C25 H32 O3'
_chemical_formula_iupac     'C25 H32 O3'
_chemical_formula_weight     380.51
_chemical_melting_point     ?
_symmetry_cell_setting     triclinic
_symmetry_space_group_name_H-M     'P -1'
_symmetry_space_group_name_Hall     '-P 1'
loop_
    _symmetry_equiv_pos_as_xyz
    'x, y, z'
    '-x, -y, -z'
_cell_length_a     8.6674(13)
_cell_length_b     10.9865(17)
_cell_length_c     12.1352(19)
_cell_angle_alpha     74.405(3)
_cell_angle_beta     72.891(3)
_cell_angle_gamma     85.981(4)
_cell_volume     1063.7(3)
_cell_formula_units_Z     2
_cell_measurement_reflns_used     7111
_cell_measurement_theta_min     2.46
_cell_measurement_theta_max     33.72
_cell_measurement_temperature     100.0(10)
_exptl_crystal_description     'block'
_exptl_crystal_colour     'yellow'
_exptl_crystal_size_max     0.62
_exptl_crystal_size_mid     0.15
_exptl_crystal_size_min     0.14
_exptl_crystal_density_diffrn     1.188
_exptl_crystal_density_meas     ?
_exptl_crystal_density_method     'not measured'
_exptl_crystal_F_000     412
_exptl_absorpt_coefficient_mu     0.076
_exptl_absorpt_correction_type     multi-scan
_exptl_absorpt_process_details     '(<i>SADABS</i>; Bruker, 2009)'
_exptl_absorpt_correction_T_min     0.9545
_exptl_absorpt_correction_T_max     0.9896
_exptl_special_details
;
The crystal was placed in the cold stream of an Oxford Cryosystems
Cobra open-flow nitrogen cryostat (Cosier & Glazer, 1986) operating
at 100.0 (1) K.
;
_diffrn_ambient_temperature     100
_diffrn_radiation_type     MoK\a
_diffrn_radiation_wavelength     0.71073
_diffrn_radiation_source     'fine-focus sealed tube'
_diffrn_radiation_monochromator     graphite
_diffrn_measurement_device_type     'Bruker APEXII DUO CCD area-detector'
_diffrn_measurement_method     '\f and \w scans'
_diffrn_detector_area_resol_mean     ?
_diffrn_reflns_number     30192
_diffrn_reflns_av_R_equivalents     0.0340
_diffrn_reflns_av_sigmaI/netI     0.0339
_diffrn_reflns_theta_min     2.46
_diffrn_reflns_theta_max     33.85
_diffrn_reflns_theta_full     33.85
_diffrn_measured_fraction_theta_max     0.985
_diffrn_measured_fraction_theta_full     0.985
_diffrn_reflns_limit_h_min     -13
_diffrn_reflns_limit_h_max     13
_diffrn_reflns_limit_k_min     -17
_diffrn_reflns_limit_k_max     17
_diffrn_reflns_limit_l_min     -18
_diffrn_reflns_limit_l_max     18
_diffrn_standards_number     0
_diffrn_standards_interval_count     .
_diffrn_standards_interval_time     .
_diffrn_standards_decay_%     ?
_refine_special_details
;
 Refinement of F^2^ against ALL reflections.  The weighted R-factor wR and
 goodness of fit S are based on F^2^, conventional R-factors R are based
 on F, with F set to zero for negative F^2^. The threshold expression of
 F^2^ > 2sigma(F^2^) is used only for calculating R-factors(gt) etc. and is
 not relevant to the choice of reflections for refinement.  R-factors based
 on F^2^ are statistically about twice as large as those based on F, and R-
 factors based on ALL data will be even larger.
;
_reflns_number_total     8434
_reflns_number_gt     6213
_reflns_threshold_expression     I>2\s(I)
_refine_ls_structure_factor_coef     Fsqd
_refine_ls_matrix_type     full
_refine_ls_R_factor_all     0.0683
_refine_ls_R_factor_gt     0.0497
_refine_ls_wR_factor_gt     0.1426
_refine_ls_wR_factor_ref     0.1602
_refine_ls_goodness_of_fit_ref     1.024
_refine_ls_restrained_S_all     1.024
_refine_ls_number_reflns     8434
_refine_ls_number_parameters     258
_refine_ls_number_restraints     0
_refine_ls_hydrogen_treatment     mixed
_refine_ls_weighting_scheme     calc
_refine_ls_weighting_details
         'calc w=1/[\s^2^(Fo^2^)+(0.0957P)^2^+0.0860P] where P=(Fo^2^+2Fc^2^)/3'
_atom_sites_solution_hydrogens     geom
_atom_sites_solution_primary     direct
_atom_sites_solution_secondary     difmap
_refine_ls_shift/su_max     ?
_refine_ls_shift/su_max_lt     0.001
_refine_ls_shift/su_mean     0.000
_refine_diff_density_max     0.628
_refine_diff_density_min     -0.202
_refine_ls_extinction_method     none
_refine_ls_extinction_coef     ?
loop_
    _atom_type_symbol
    _atom_type_description
    _atom_type_scat_dispersion_real
    _atom_type_scat_dispersion_imag
    _atom_type_scat_source
    'C' 'C' 0.0033 0.0016
                         'International Tables Vol C Tables 4.2.6.8 and 6.1.1.4'
    'H' 'H' 0.0000 0.0000
                         'International Tables Vol C Tables 4.2.6.8 and 6.1.1.4'
    'O' 'O' 0.0106 0.0060
                         'International Tables Vol C Tables 4.2.6.8 and 6.1.1.4'
_computing_data_collection     'APEX2 (Bruker, 2009)'
_computing_cell_refinement     'SAINT (Bruker, 2009)'
_computing_data_reduction     'SAINT (Bruker, 2009)'
_computing_structure_solution     'SHELXTL (Sheldrick, 2008)'
_computing_structure_refinement     'SHELXTL (Sheldrick, 2008)'
_computing_molecular_graphics     'SHELXTL (Sheldrick, 2008)'
_computing_publication_material
                             'SHELXTL (Sheldrick, 2008) and PLATON (Spek, 2009)'
loop_
    _atom_site_type_symbol
    _atom_site_label
    _atom_site_fract_x
    _atom_site_fract_y
    _atom_site_fract_z
    _atom_site_U_iso_or_equiv
    _atom_site_adp_type
    _atom_site_calc_flag
    _atom_site_refinement_flags
    _atom_site_occupancy
    _atom_site_symmetry_multiplicity
    _atom_site_disorder_assembly
    _atom_site_disorder_group
    O O1 0.97173(10) 0.64655(7) 0.51189(7) 0.03236(17) Uani d . 1 1 . .
    O O2 0.94280(8) 0.34433(6) 0.29484(6) 0.02528(14) Uani d . 1 1 . .
    O O3 0.72670(9) 0.27611(6) -0.13495(6) 0.02605(15) Uani d . 1 1 . .
    C C1 0.83637(12) 0.82610(8) 0.26041(8) 0.02406(17) Uani d . 1 1 . .
    H H1A 0.8087 0.8127 0.1961 0.029 Uiso calc R 1 1 . .
    C C2 0.82611(13) 0.94641(9) 0.27668(9) 0.0290(2) Uani d . 1 1 . .
    H H2A 0.7910 1.0128 0.2241 0.035 Uiso calc R 1 1 . .
    C C3 0.86846(12) 0.96808(9) 0.37210(9) 0.02815(19) Uani d . 1 1 . .
    H H3A 0.8630 1.0493 0.3825 0.034 Uiso calc R 1 1 . .
    C C4 0.91859(11) 0.86906(8) 0.45150(9) 0.02482(17) Uani d . 1 1 . .
    H H4A 0.9466 0.8836 0.5152 0.030 Uiso calc R 1 1 . .
    C C5 0.92699(11) 0.74707(8) 0.43560(8) 0.02130(16) Uani d . 1 1 . .
    C C6 0.88752(10) 0.72389(8) 0.33845(7) 0.01911(15) Uani d . 1 1 . .
    C C7 0.89920(10) 0.59575(8) 0.32398(8) 0.02062(16) Uani d . 1 1 . .
    H H7A 0.9260 0.5326 0.3836 0.025 Uiso calc R 1 1 . .
    C C8 0.87499(11) 0.56017(8) 0.23288(8) 0.02137(16) Uani d . 1 1 . .
    H H8A 0.8464 0.6213 0.1727 0.026 Uiso calc R 1 1 . .
    C C9 0.89166(10) 0.42876(8) 0.22394(7) 0.01902(15) Uani d . 1 1 . .
    C C10 0.84626(10) 0.39669(8) 0.12615(7) 0.01838(15) Uani d . 1 1 . .
    C C11 0.87712(10) 0.27355(8) 0.11183(8) 0.02067(16) Uani d . 1 1 . .
    H H11A 0.9258 0.2158 0.1626 0.025 Uiso calc R 1 1 . .
    C C12 0.83636(11) 0.23708(8) 0.02362(8) 0.02239(16) Uani d . 1 1 . .
    H H12A 0.8581 0.1555 0.0151 0.027 Uiso calc R 1 1 . .
    C C13 0.76235(10) 0.32268(8) -0.05314(7) 0.02090(16) Uani d . 1 1 . .
    C C14 0.73151(11) 0.44598(8) -0.04146(8) 0.02183(16) Uani d . 1 1 . .
    H H14A 0.6834 0.5036 -0.0927 0.026 Uiso calc R 1 1 . .
    C C15 0.77373(10) 0.48127(8) 0.04772(7) 0.02078(16) Uani d . 1 1 . .
    H H15A 0.7532 0.5633 0.0554 0.025 Uiso calc R 1 1 . .
    C C16 0.66227(11) 0.35667(9) -0.22515(8) 0.02424(17) Uani d . 1 1 . .
    H H16A 0.7379 0.4242 -0.2752 0.029 Uiso calc R 1 1 . .
    H H16B 0.5613 0.3935 -0.1892 0.029 Uiso calc R 1 1 . .
    C C17 0.63573(12) 0.27105(9) -0.29722(8) 0.02506(17) Uani d . 1 1 . .
    H H17A 0.5556 0.2074 -0.2455 0.030 Uiso calc R 1 1 . .
    H H17B 0.7358 0.2277 -0.3235 0.030 Uiso calc R 1 1 . .
    C C18 0.58040(11) 0.33829(9) -0.40639(8) 0.02417(17) Uani d . 1 1 . .
    H H18A 0.4746 0.3743 -0.3809 0.029 Uiso calc R 1 1 . .
    H H18B 0.6551 0.4066 -0.4560 0.029 Uiso calc R 1 1 . .
    C C19 0.57271(12) 0.24580(9) -0.47838(8) 0.02537(18) Uani d . 1 1 . .
    H H19A 0.5075 0.1735 -0.4251 0.030 Uiso calc R 1 1 . .
    H H19B 0.6809 0.2157 -0.5082 0.030 Uiso calc R 1 1 . .
    C C20 0.50411(11) 0.29821(9) -0.58370(8) 0.02291(16) Uani d . 1 1 . .
    H H20A 0.3978 0.3323 -0.5557 0.027 Uiso calc R 1 1 . .
    H H20B 0.5730 0.3666 -0.6408 0.027 Uiso calc R 1 1 . .
    C C21 0.49168(11) 0.19692(9) -0.64525(8) 0.02409(17) Uani d . 1 1 . .
    H H21A 0.4292 0.1263 -0.5861 0.029 Uiso calc R 1 1 . .
    H H21B 0.5993 0.1665 -0.6763 0.029 Uiso calc R 1 1 . .
    C C22 0.41473(11) 0.24020(8) -0.74698(8) 0.02339(17) Uani d . 1 1 . .
    H H22A 0.4848 0.3026 -0.8115 0.028 Uiso calc R 1 1 . .
    H H22B 0.3129 0.2806 -0.7190 0.028 Uiso calc R 1 1 . .
    C C23 0.38450(12) 0.13207(9) -0.79502(8) 0.02553(18) Uani d . 1 1 . .
    H H23A 0.4858 0.0898 -0.8200 0.031 Uiso calc R 1 1 . .
    H H23B 0.3116 0.0712 -0.7310 0.031 Uiso calc R 1 1 . .
    C C24 0.31312(12) 0.17379(10) -0.89953(9) 0.02908(19) Uani d . 1 1 . .
    H H24A 0.3923 0.2250 -0.9676 0.035 Uiso calc R 1 1 . .
    H H24B 0.2199 0.2261 -0.8785 0.035 Uiso calc R 1 1 . .
    C C25 0.26215(14) 0.06325(11) -0.93513(10) 0.0364(2) Uani d . 1 1 . .
    H H25A 0.2134 0.0949 -0.9987 0.055 Uiso calc R 1 1 . .
    H H25B 0.1857 0.0109 -0.8676 0.055 Uiso calc R 1 1 . .
    H H25C 0.3552 0.0143 -0.9615 0.055 Uiso calc R 1 1 . .
    H H1O1 0.9937(19) 0.6709(15) 0.5747(15) 0.054(4) Uiso d . 1 1 . .
loop_
    _atom_site_aniso_label
    _atom_site_aniso_U_11
    _atom_site_aniso_U_22
    _atom_site_aniso_U_33
    _atom_site_aniso_U_12
    _atom_site_aniso_U_13
    _atom_site_aniso_U_23
    O1 0.0556(5) 0.0212(3) 0.0321(4) 0.0096(3) -0.0303(3) -0.0091(3)
    O2 0.0347(3) 0.0214(3) 0.0252(3) 0.0039(2) -0.0166(3) -0.0073(2)
    O3 0.0373(4) 0.0246(3) 0.0235(3) 0.0037(3) -0.0170(3) -0.0099(2)
    C1 0.0322(4) 0.0187(4) 0.0236(4) 0.0014(3) -0.0130(3) -0.0042(3)
    C2 0.0410(5) 0.0178(4) 0.0316(5) 0.0032(3) -0.0178(4) -0.0049(3)
    C3 0.0368(5) 0.0178(4) 0.0343(5) 0.0028(3) -0.0164(4) -0.0082(3)
    C4 0.0310(4) 0.0204(4) 0.0287(4) 0.0026(3) -0.0143(3) -0.0100(3)
    C5 0.0247(4) 0.0178(3) 0.0240(4) 0.0031(3) -0.0112(3) -0.0058(3)
    C6 0.0220(4) 0.0171(3) 0.0198(3) 0.0004(3) -0.0084(3) -0.0047(3)
    C7 0.0249(4) 0.0171(3) 0.0216(4) 0.0016(3) -0.0092(3) -0.0055(3)
    C8 0.0273(4) 0.0179(3) 0.0209(4) -0.0003(3) -0.0104(3) -0.0045(3)
    C9 0.0203(3) 0.0191(3) 0.0188(3) -0.0006(3) -0.0068(3) -0.0052(3)
    C10 0.0205(3) 0.0181(3) 0.0172(3) -0.0011(3) -0.0063(3) -0.0044(3)
    C11 0.0247(4) 0.0188(3) 0.0207(4) 0.0014(3) -0.0100(3) -0.0054(3)
    C12 0.0291(4) 0.0196(4) 0.0220(4) 0.0021(3) -0.0114(3) -0.0073(3)
    C13 0.0240(4) 0.0225(4) 0.0182(3) -0.0006(3) -0.0076(3) -0.0066(3)
    C14 0.0259(4) 0.0211(4) 0.0206(4) 0.0019(3) -0.0102(3) -0.0055(3)
    C15 0.0252(4) 0.0187(3) 0.0197(3) 0.0007(3) -0.0083(3) -0.0052(3)
    C16 0.0285(4) 0.0271(4) 0.0210(4) 0.0023(3) -0.0114(3) -0.0085(3)
    C17 0.0295(4) 0.0281(4) 0.0221(4) -0.0002(3) -0.0114(3) -0.0093(3)
    C18 0.0263(4) 0.0281(4) 0.0218(4) 0.0012(3) -0.0100(3) -0.0093(3)
    C19 0.0302(4) 0.0279(4) 0.0216(4) 0.0011(3) -0.0103(3) -0.0092(3)
    C20 0.0246(4) 0.0263(4) 0.0197(4) -0.0002(3) -0.0079(3) -0.0073(3)
    C21 0.0289(4) 0.0260(4) 0.0207(4) 0.0016(3) -0.0110(3) -0.0077(3)
    C22 0.0264(4) 0.0243(4) 0.0219(4) 0.0015(3) -0.0102(3) -0.0068(3)
    C23 0.0316(4) 0.0254(4) 0.0239(4) 0.0023(3) -0.0144(3) -0.0070(3)
    C24 0.0330(5) 0.0309(5) 0.0279(4) 0.0006(4) -0.0176(4) -0.0056(4)
    C25 0.0427(6) 0.0421(6) 0.0349(5) 0.0011(5) -0.0217(4) -0.0156(5)
_geom_special_details
;
 All esds (except the esd in the dihedral angle between two l.s. planes)
 are estimated using the full covariance matrix.  The cell esds are taken
 into account individually in the estimation of esds in distances, angles
 and torsion angles; correlations between esds in cell parameters are only
 used when they are defined by crystal symmetry.  An approximate (isotropic)
 treatment of cell esds is used for estimating esds involving l.s. planes.
;
loop_
    _geom_bond_atom_site_label_1
    _geom_bond_atom_site_label_2
    _geom_bond_site_symmetry_2
    _geom_bond_distance
    _geom_bond_publ_flag
    O1 C5 . 1.3523(10) ?
    O1 H1O1 . 0.943(17) ?
    O2 C9 . 1.2389(10) ?
    O3 C13 . 1.3485(10) ?
    O3 C16 . 1.4363(11) ?
    C1 C2 . 1.3811(13) ?
    C1 C6 . 1.4000(12) ?
    C1 H1A . 0.9300 ?
    C2 C3 . 1.3938(14) ?
    C2 H2A . 0.9300 ?
    C3 C4 . 1.3846(13) ?
    C3 H3A . 0.9300 ?
    C4 C5 . 1.3985(12) ?
    C4 H4A . 0.9300 ?
    C5 C6 . 1.4080(12) ?
    C6 C7 . 1.4579(11) ?
    C7 C8 . 1.3414(12) ?
    C7 H7A . 0.9300 ?
    C8 C9 . 1.4706(12) ?
    C8 H8A . 0.9300 ?
    C9 C10 . 1.4854(11) ?
    C10 C15 . 1.3998(11) ?
    C10 C11 . 1.4072(12) ?
    C11 C12 . 1.3800(12) ?
    C11 H11A . 0.9300 ?
    C12 C13 . 1.3999(12) ?
    C12 H12A . 0.9300 ?
    C13 C14 . 1.3988(12) ?
    C14 C15 . 1.3906(12) ?
    C14 H14A . 0.9300 ?
    C15 H15A . 0.9300 ?
    C16 C17 . 1.5146(12) ?
    C16 H16A . 0.9700 ?
    C16 H16B . 0.9700 ?
    C17 C18 . 1.5260(13) ?
    C17 H17A . 0.9700 ?
    C17 H17B . 0.9700 ?
    C18 C19 . 1.5236(12) ?
    C18 H18A . 0.9700 ?
    C18 H18B . 0.9700 ?
    C19 C20 . 1.5239(13) ?
    C19 H19A . 0.9700 ?
    C19 H19B . 0.9700 ?
    C20 C21 . 1.5228(12) ?
    C20 H20A . 0.9700 ?
    C20 H20B . 0.9700 ?
    C21 C22 . 1.5229(12) ?
    C21 H21A . 0.9700 ?
    C21 H21B . 0.9700 ?
    C22 C23 . 1.5250(13) ?
    C22 H22A . 0.9700 ?
    C22 H22B . 0.9700 ?
    C23 C24 . 1.5201(13) ?
    C23 H23A . 0.9700 ?
    C23 H23B . 0.9700 ?
    C24 C25 . 1.5252(15) ?
    C24 H24A . 0.9700 ?
    C24 H24B . 0.9700 ?
    C25 H25A . 0.9600 ?
    C25 H25B . 0.9600 ?
    C25 H25C . 0.9600 ?
loop_
    _geom_angle_atom_site_label_1
    _geom_angle_atom_site_label_2
    _geom_angle_atom_site_label_3
    _geom_angle_site_symmetry_1
    _geom_angle_site_symmetry_3
    _geom_angle
    _geom_angle_publ_flag
    C5 O1 H1O1 . . 110.9(10) ?
    C13 O3 C16 . . 120.53(7) ?
    C2 C1 C6 . . 121.51(9) ?
    C2 C1 H1A . . 119.2 ?
    C6 C1 H1A . . 119.2 ?
    C1 C2 C3 . . 119.86(9) ?
    C1 C2 H2A . . 120.1 ?
    C3 C2 H2A . . 120.1 ?
    C4 C3 C2 . . 120.20(9) ?
    C4 C3 H3A . . 119.9 ?
    C2 C3 H3A . . 119.9 ?
    C3 C4 C5 . . 119.80(8) ?
    C3 C4 H4A . . 120.1 ?
    C5 C4 H4A . . 120.1 ?
    O1 C5 C4 . . 122.25(8) ?
    O1 C5 C6 . . 116.99(8) ?
    C4 C5 C6 . . 120.76(8) ?
    C1 C6 C5 . . 117.86(8) ?
    C1 C6 C7 . . 122.86(8) ?
    C5 C6 C7 . . 119.27(7) ?
    C8 C7 C6 . . 126.24(8) ?
    C8 C7 H7A . . 116.9 ?
    C6 C7 H7A . . 116.9 ?
    C7 C8 C9 . . 122.90(8) ?
    C7 C8 H8A . . 118.6 ?
    C9 C8 H8A . . 118.6 ?
    O2 C9 C8 . . 122.21(8) ?
    O2 C9 C10 . . 119.06(7) ?
    C8 C9 C10 . . 118.72(7) ?
    C15 C10 C11 . . 117.94(8) ?
    C15 C10 C9 . . 124.00(7) ?
    C11 C10 C9 . . 118.06(7) ?
    C12 C11 C10 . . 121.04(8) ?
    C12 C11 H11A . . 119.5 ?
    C10 C11 H11A . . 119.5 ?
    C11 C12 C13 . . 120.15(8) ?
    C11 C12 H12A . . 119.9 ?
    C13 C12 H12A . . 119.9 ?
    O3 C13 C14 . . 125.19(8) ?
    O3 C13 C12 . . 114.85(8) ?
    C14 C13 C12 . . 119.96(8) ?
    C15 C14 C13 . . 119.15(8) ?
    C15 C14 H14A . . 120.4 ?
    C13 C14 H14A . . 120.4 ?
    C14 C15 C10 . . 121.76(8) ?
    C14 C15 H15A . . 119.1 ?
    C10 C15 H15A . . 119.1 ?
    O3 C16 C17 . . 104.98(7) ?
    O3 C16 H16A . . 110.8 ?
    C17 C16 H16A . . 110.8 ?
    O3 C16 H16B . . 110.8 ?
    C17 C16 H16B . . 110.8 ?
    H16A C16 H16B . . 108.8 ?
    C16 C17 C18 . . 114.77(8) ?
    C16 C17 H17A . . 108.6 ?
    C18 C17 H17A . . 108.6 ?
    C16 C17 H17B . . 108.6 ?
    C18 C17 H17B . . 108.6 ?
    H17A C17 H17B . . 107.6 ?
    C19 C18 C17 . . 110.31(8) ?
    C19 C18 H18A . . 109.6 ?
    C17 C18 H18A . . 109.6 ?
    C19 C18 H18B . . 109.6 ?
    C17 C18 H18B . . 109.6 ?
    H18A C18 H18B . . 108.1 ?
    C18 C19 C20 . . 115.59(8) ?
    C18 C19 H19A . . 108.4 ?
    C20 C19 H19A . . 108.4 ?
    C18 C19 H19B . . 108.4 ?
    C20 C19 H19B . . 108.4 ?
    H19A C19 H19B . . 107.4 ?
    C21 C20 C19 . . 111.70(8) ?
    C21 C20 H20A . . 109.3 ?
    C19 C20 H20A . . 109.3 ?
    C21 C20 H20B . . 109.3 ?
    C19 C20 H20B . . 109.3 ?
    H20A C20 H20B . . 107.9 ?
    C20 C21 C22 . . 114.80(8) ?
    C20 C21 H21A . . 108.6 ?
    C22 C21 H21A . . 108.6 ?
    C20 C21 H21B . . 108.6 ?
    C22 C21 H21B . . 108.6 ?
    H21A C21 H21B . . 107.5 ?
    C21 C22 C23 . . 112.95(7) ?
    C21 C22 H22A . . 109.0 ?
    C23 C22 H22A . . 109.0 ?
    C21 C22 H22B . . 109.0 ?
    C23 C22 H22B . . 109.0 ?
    H22A C22 H22B . . 107.8 ?
    C24 C23 C22 . . 113.85(8) ?
    C24 C23 H23A . . 108.8 ?
    C22 C23 H23A . . 108.8 ?
    C24 C23 H23B . . 108.8 ?
    C22 C23 H23B . . 108.8 ?
    H23A C23 H23B . . 107.7 ?
    C23 C24 C25 . . 113.04(8) ?
    C23 C24 H24A . . 109.0 ?
    C25 C24 H24A . . 109.0 ?
    C23 C24 H24B . . 109.0 ?
    C25 C24 H24B . . 109.0 ?
    H24A C24 H24B . . 107.8 ?
    C24 C25 H25A . . 109.5 ?
    C24 C25 H25B . . 109.5 ?
    H25A C25 H25B . . 109.5 ?
    C24 C25 H25C . . 109.5 ?
    H25A C25 H25C . . 109.5 ?
    H25B C25 H25C . . 109.5 ?
loop_
    _geom_torsion_atom_site_label_1
    _geom_torsion_atom_site_label_2
    _geom_torsion_atom_site_label_3
    _geom_torsion_atom_site_label_4
    _geom_torsion_site_symmetry_1
    _geom_torsion_site_symmetry_2
    _geom_torsion_site_symmetry_3
    _geom_torsion_site_symmetry_4
    _geom_torsion
    _geom_torsion_publ_flag
    C6 C1 C2 C3 . . . . 0.50(15) ?
    C1 C2 C3 C4 . . . . -0.91(16) ?
    C2 C3 C4 C5 . . . . 0.14(15) ?
    C3 C4 C5 O1 . . . . -178.52(9) ?
    C3 C4 C5 C6 . . . . 1.05(14) ?
    C2 C1 C6 C5 . . . . 0.65(14) ?
    C2 C1 C6 C7 . . . . 179.81(9) ?
    O1 C5 C6 C1 . . . . 178.17(8) ?
    C4 C5 C6 C1 . . . . -1.42(13) ?
    O1 C5 C6 C7 . . . . -1.02(12) ?
    C4 C5 C6 C7 . . . . 179.39(8) ?
    C1 C6 C7 C8 . . . . 4.99(14) ?
    C5 C6 C7 C8 . . . . -175.86(9) ?
    C6 C7 C8 C9 . . . . 179.01(8) ?
    C7 C8 C9 O2 . . . . -6.40(14) ?
    C7 C8 C9 C10 . . . . 173.90(8) ?
    O2 C9 C10 C15 . . . . 173.99(8) ?
    C8 C9 C10 C15 . . . . -6.30(12) ?
    O2 C9 C10 C11 . . . . -5.62(12) ?
    C8 C9 C10 C11 . . . . 174.09(7) ?
    C15 C10 C11 C12 . . . . -0.34(13) ?
    C9 C10 C11 C12 . . . . 179.29(7) ?
    C10 C11 C12 C13 . . . . -0.32(13) ?
    C16 O3 C13 C14 . . . . 4.73(13) ?
    C16 O3 C13 C12 . . . . -175.05(8) ?
    C11 C12 C13 O3 . . . . -179.37(8) ?
    C11 C12 C13 C14 . . . . 0.84(13) ?
    O3 C13 C14 C15 . . . . 179.56(8) ?
    C12 C13 C14 C15 . . . . -0.67(13) ?
    C13 C14 C15 C10 . . . . -0.01(13) ?
    C11 C10 C15 C14 . . . . 0.51(13) ?
    C9 C10 C15 C14 . . . . -179.10(8) ?
    C13 O3 C16 C17 . . . . -179.02(7) ?
    O3 C16 C17 C18 . . . . -175.00(7) ?
    C16 C17 C18 C19 . . . . 174.72(8) ?
    C17 C18 C19 C20 . . . . 174.57(8) ?
    C18 C19 C20 C21 . . . . -176.48(7) ?
    C19 C20 C21 C22 . . . . 176.53(8) ?
    C20 C21 C22 C23 . . . . -172.41(8) ?
    C21 C22 C23 C24 . . . . -177.98(8) ?
    C22 C23 C24 C25 . . . . -172.02(9) ?
loop_
    _geom_hbond_atom_site_label_D
    _geom_hbond_atom_site_label_H
    _geom_hbond_atom_site_label_A
    _geom_hbond_site_symmetry_A
    _geom_hbond_distance_DH
    _geom_hbond_distance_HA
    _geom_hbond_distance_DA
    _geom_hbond_angle_DHA
    _geom_hbond_publ_flag
    O1 H1O1 O2 2_766 0.939(18) 1.789(18) 2.6867(12) 159.0(16) yes
    C7 H7A O1 2_766 0.9300 2.3100 3.2169(13) 164.00 yes
    C22 H22A Cg1 1_554 0.9700 2.85 3.6887(12) 146 yes
_iucr_refine_instructions_details
;
TITL mo_2ohc10ha_0m in P-1 (100K)
CELL 0.71073   8.6674  10.9865  12.1352  74.405  72.891  85.981
ZERR    2.00   0.0013   0.0017   0.0019   0.003   0.003   0.004
LATT  1
SFAC C H O
UNIT 50 64 6
SIZE 0.138 0.149 0.617
L.S. 10
BOND $H
FMAP 2 1 60
PLAN 20
ACTA
CONF
OMIT 2 3 4
OMIT 0 1 1
WGHT    0.095700    0.086000
FVAR       0.41494
O1    3    0.971720    0.646527    0.511869    11.00000    0.05546    0.02111 =
         0.03197   -0.00905   -0.03025    0.00960
O2    3    0.942811    0.344360    0.294862    11.00000    0.03464    0.02131 =
         0.02513   -0.00722   -0.01657    0.00391
O3    3    0.726696    0.276076   -0.134967    11.00000    0.03720    0.02451 =
         0.02338   -0.00992   -0.01699    0.00374
C1    1    0.836394    0.826102    0.260408    11.00000    0.03215    0.01861 =
         0.02352   -0.00421   -0.01294    0.00145
AFIX  43
H1A   2    0.808697    0.812665    0.196131    11.00000   -1.20000
AFIX   0
C2    1    0.826114    0.946373    0.276640    11.00000    0.04085    0.01774 =
         0.03150   -0.00486   -0.01780    0.00316
AFIX  43
H2A   2    0.791011    1.012766    0.224040    11.00000   -1.20000
AFIX   0
C3    1    0.868486    0.968071    0.372086    11.00000    0.03672    0.01774 =
         0.03426   -0.00810   -0.01634    0.00281
AFIX  43
H3A   2    0.863060    1.049278    0.382439    11.00000   -1.20000
AFIX   0
C4    1    0.918622    0.869047    0.451503    11.00000    0.03087    0.02032 =
         0.02863   -0.00998   -0.01429    0.00264
AFIX  43
H4A   2    0.946638    0.883608    0.515223    11.00000   -1.20000
AFIX   0
C5    1    0.926989    0.747042    0.435569    11.00000    0.02464    0.01767 =
         0.02391   -0.00574   -0.01118    0.00307
C6    1    0.887542    0.723895    0.338457    11.00000    0.02193    0.01698 =
         0.01966   -0.00469   -0.00834    0.00037
C7    1    0.899192    0.595752    0.323977    11.00000    0.02486    0.01704 =
         0.02145   -0.00542   -0.00916    0.00160
AFIX  43
H7A   2    0.925966    0.532632    0.383613    11.00000   -1.20000
AFIX   0
C8    1    0.874998    0.560206    0.232910    11.00000    0.02722    0.01782 =
         0.02083   -0.00445   -0.01042   -0.00028
AFIX  43
H8A   2    0.846425    0.621346    0.172751    11.00000   -1.20000
AFIX   0
C9    1    0.891651    0.428778    0.223954    11.00000    0.02023    0.01899 =
         0.01866   -0.00514   -0.00674   -0.00063
C10   1    0.846270    0.396697    0.126164    11.00000    0.02042    0.01808 =
         0.01709   -0.00437   -0.00632   -0.00113
C11   1    0.877137    0.273544    0.111827    11.00000    0.02462    0.01876 =
         0.02062   -0.00531   -0.00992    0.00142
AFIX  43
H11A  2    0.925774    0.215830    0.162615    11.00000   -1.20000
AFIX   0
C12   1    0.836377    0.237064    0.023600    11.00000    0.02904    0.01948 =
         0.02195   -0.00729   -0.01138    0.00207
AFIX  43
H12A  2    0.858129    0.155436    0.015120    11.00000   -1.20000
AFIX   0
C13   1    0.762363    0.322675   -0.053146    11.00000    0.02389    0.02239 =
         0.01810   -0.00655   -0.00760   -0.00059
C14   1    0.731509    0.445959   -0.041481    11.00000    0.02580    0.02099 =
         0.02057   -0.00544   -0.01021    0.00187
AFIX  43
H14A  2    0.683386    0.503574   -0.092696    11.00000   -1.20000
AFIX   0
C15   1    0.773739    0.481290    0.047729    11.00000    0.02510    0.01861 =
         0.01966   -0.00516   -0.00829    0.00073
AFIX  43
H15A  2    0.753237    0.563277    0.055456    11.00000   -1.20000
AFIX   0
C16   1    0.662278    0.356646   -0.225166    11.00000    0.02843    0.02699 =
         0.02093   -0.00847   -0.01141    0.00226
AFIX  23
H16A  2    0.737908    0.424175   -0.275263    11.00000   -1.20000
H16B  2    0.561339    0.393518   -0.189176    11.00000   -1.20000
AFIX   0
C17   1    0.635705    0.271046   -0.297222    11.00000    0.02939    0.02796 =
         0.02200   -0.00931   -0.01135   -0.00019
AFIX  23
H17A  2    0.555567    0.207398   -0.245513    11.00000   -1.20000
H17B  2    0.735734    0.227713   -0.323454    11.00000   -1.20000
AFIX   0
C18   1    0.580389    0.338293   -0.406385    11.00000    0.02624    0.02797 =
         0.02166   -0.00931   -0.00998    0.00113
AFIX  23
H18A  2    0.474630    0.374355   -0.380943    11.00000   -1.20000
H18B  2    0.655062    0.406624   -0.456024    11.00000   -1.20000
AFIX   0
C19   1    0.572694    0.245834   -0.478364    11.00000    0.03009    0.02780 =
         0.02149   -0.00916   -0.01029    0.00110
AFIX  23
H19A  2    0.507521    0.173494   -0.425026    11.00000   -1.20000
H19B  2    0.680916    0.215771   -0.508159    11.00000   -1.20000
AFIX   0
C20   1    0.504078    0.298229   -0.583694    11.00000    0.02454    0.02618 =
         0.01965   -0.00733   -0.00790   -0.00018
AFIX  23
H20A  2    0.397760    0.332358   -0.555729    11.00000   -1.20000
H20B  2    0.572914    0.366646   -0.640823    11.00000   -1.20000
AFIX   0
C21   1    0.491675    0.196922   -0.645252    11.00000    0.02884    0.02593 =
         0.02059   -0.00764   -0.01090    0.00164
AFIX  23
H21A  2    0.429166    0.126344   -0.586093    11.00000   -1.20000
H21B  2    0.599273    0.166495   -0.676339    11.00000   -1.20000
AFIX   0
C22   1    0.414724    0.240194   -0.746999    11.00000    0.02629    0.02426 =
         0.02183   -0.00682   -0.01020    0.00144
AFIX  23
H22A  2    0.484753    0.302576   -0.811476    11.00000   -1.20000
H22B  2    0.312907    0.280612   -0.719058    11.00000   -1.20000
AFIX   0
C23   1    0.384506    0.132041   -0.795049    11.00000    0.03147    0.02535 =
         0.02386   -0.00697   -0.01432    0.00228
AFIX  23
H23A  2    0.485831    0.089748   -0.820015    11.00000   -1.20000
H23B  2    0.311646    0.071185   -0.731001    11.00000   -1.20000
AFIX   0
C24   1    0.313139    0.173729   -0.899578    11.00000    0.03293    0.03083 =
         0.02776   -0.00556   -0.01754    0.00060
AFIX  23
H24A  2    0.392337    0.224938   -0.967665    11.00000   -1.20000
H24B  2    0.219925    0.226072   -0.878577    11.00000   -1.20000
AFIX   0
C25   1    0.262162    0.063192   -0.935164    11.00000    0.04254    0.04196 =
         0.03478   -0.01557   -0.02161    0.00116
AFIX 137
H25A  2    0.213387    0.094853   -0.998722    11.00000   -1.50000
H25B  2    0.185768    0.010840   -0.867624    11.00000   -1.50000
H25C  2    0.355242    0.014303   -0.961544    11.00000   -1.50000
AFIX   0
H1O1  2    0.994802    0.670247    0.574156    11.00000    0.05310
HKLF 4
REM  mo_2ohc10ha_0m in P-1 (100K)
REM R1 =  0.0499 for   6213 Fo > 4sig(Fo)  and  0.0690 for all   8436 data
REM    258 parameters refined using      0 restraints
END
WGHT      0.0955      0.0875
REM Highest difference peak  0.635,  deepest hole -0.204,  1-sigma level  0.059
Q1    1   0.9038  0.7230  0.3967  11.00000  0.05    0.64
Q2    1   0.8807  0.4964  0.2394  11.00000  0.05    0.62
Q3    1   0.8673  0.3396  0.1223  11.00000  0.05    0.52
Q4    1   0.7368  0.3811 -0.0425  11.00000  0.05    0.52
Q5    1   0.8977  0.5692  0.2797  11.00000  0.05    0.49
Q6    1   0.8600  0.2563  0.0618  11.00000  0.05    0.47
Q7    1   0.8676  0.4047  0.1785  11.00000  0.05    0.47
Q8    1   0.8292  0.8817  0.2787  11.00000  0.05    0.43
Q9    1   0.6484  0.3180 -0.2589  11.00000  0.05    0.42
Q10   1   0.7975  0.4373  0.0945  11.00000  0.05    0.41
Q11   1   0.8711  0.7870  0.2970  11.00000  0.05    0.41
Q12   1   0.8078  0.2794 -0.0166  11.00000  0.05    0.41
Q13   1   0.8361  0.9537  0.3211  11.00000  0.05    0.40
Q14   1   0.9327  0.8029  0.4540  11.00000  0.05    0.39
Q15   1   0.5846  0.2960 -0.4436  11.00000  0.05    0.39
Q16   1   0.7581  0.4640  0.0012  11.00000  0.05    0.38
Q17   1   0.2839  0.1211 -0.9188  11.00000  0.05    0.36
Q18   1   0.4859  0.2445 -0.6037  11.00000  0.05    0.34
Q19   1   0.3963  0.1844 -0.7655  11.00000  0.05    0.33
Q20   1   0.8891  0.6653  0.3244  11.00000  0.05    0.33
;
