# Supplementary material for: (E)-1-(4-Decyl­oxyphen­yl)-3-(2-hy­droxy­phen­yl)prop-2-en-1-one
Source: Acta Crystallogr Sect E Struct Rep Online. 2012 Sep 15;68(Pt 10):o2935–6. doi: 10.1107/S160053681203872X (PMC3470309; doi:10.1107/S160053681203872X)
Supplement: Supplementary file 2 [file e-68-o2935-Isup2.hkl]

# 
# h,k,l, Fc-squared, Fo-squared, sigma(Fo-squared) and status flag 
# 
data_I
_shelx_title ' mo_2ohc10ha_0m in P-1 (100K)' 
_shelx_refln_list_code          4 
_shelx_F_calc_maximum      233.29 
_exptl_crystal_F_000       412.00 
_reflns_d_resolution_high  0.6380 
 
loop_ 
 _symmetry_equiv_pos_as_xyz 
 'x, y, z' 
 '-x, -y, -z' 
 
_cell_length_a     8.6674 
_cell_length_b    10.9865 
_cell_length_c    12.1352 
_cell_angle_alpha  74.405 
_cell_angle_beta   72.891 
_cell_angle_gamma  85.981 
 
_shelx_F_squared_multiplier     1.000 
 
loop_ 
 _refln_index_h 
 _refln_index_k 
 _refln_index_l 
 _refln_F_squared_calc 
 _refln_F_squared_meas 
 _refln_F_squared_sigma 
 _refln_observed_status 
   1   0   0      973.63     1053.16     27.08 o 
   2   0   0       35.91       37.08      1.16 o 
   3   0   0      805.62      867.21     14.27 o 
   4   0   0      451.29      520.87      6.23 o 
   5   0   0      387.48      408.95     10.61 o 
   6   0   0      119.50      133.89      2.15 o 
   7   0   0       20.95       21.60      1.07 o 
   8   0   0       84.37       94.70      2.57 o 
   9   0   0       10.26        6.85      0.97 o 
  10   0   0        0.09       -0.21      0.71 o 
  11   0   0       14.70       14.69      1.78 o 
  12   0   0       25.28       26.97      2.69 o 
 -12   1   0        1.02       -0.41      0.96 o 
 -11   1   0       46.83       50.42      2.16 o 
 -10   1   0        1.36        1.79      0.81 o 
  -9   1   0      180.15      189.35      7.33 o 
  -8   1   0       67.06       76.19      3.04 o 
  -7   1   0        1.87        2.04      0.98 o 
  -6   1   0      140.39      147.44      2.32 o 
  -5   1   0       24.77       26.87      1.01 o 
  -4   1   0        8.51       14.18      0.73 o 
  -3   1   0       97.12      126.10      2.21 o 
  -2   1   0      241.97      255.23      6.42 o 
  -1   1   0     1825.98     1861.35     34.02 o 
   1   1   0       12.19       13.17      0.94 o 
   2   1   0      921.83      959.82     21.38 o 
   3   1   0      690.01      737.04      9.02 o 
   4   1   0      138.02      162.64      4.28 o 
   5   1   0       94.04       95.80      1.83 o 
   6   1   0       48.40       55.40      1.20 o 
   7   1   0        0.35        0.32      0.42 o 
   8   1   0        4.54        4.16      0.75 o 
   9   1   0        0.16        0.32      0.68 o 
  10   1   0        7.75        7.49      1.02 o 
  11   1   0        8.54        5.89      1.21 o 
  12   1   0        3.56        3.87      1.44 o 
 -12   2   0       47.38       50.17      2.31 o 
 -11   2   0        8.51        8.10      1.21 o 
 -10   2   0       24.01       20.57      1.79 o 
  -9   2   0       31.13       34.21      2.07 o 
  -8   2   0       39.00       40.10      1.67 o 
  -7   2   0        1.37        1.66      0.56 o 
  -6   2   0        2.20        0.96      0.28 o 
  -5   2   0       16.84       16.42      0.85 o 
  -4   2   0        4.53        3.37      0.39 o 
  -3   2   0       36.94       34.20      0.91 o 
  -2   2   0     2422.94     2411.14     37.29 o 
  -1   2   0    13173.06    13387.70    242.18 o 
   0   2   0     5711.80     5712.06    128.29 o 
   1   2   0     1796.22     1915.76     42.57 o 
   2   2   0      616.00      693.79     11.04 o 
   3   2   0       59.27       70.98      1.51 o 
   4   2   0        5.64        7.37      0.52 o 
   5   2   0        0.09        0.17      0.24 o 
   6   2   0        0.03       -0.20      0.28 o 
   7   2   0        2.26        2.32      0.69 o 
   8   2   0        0.20       -0.53      0.53 o 
   9   2   0       22.83       18.32      1.31 o 
  10   2   0        2.18        2.33      1.53 o 
  11   2   0       54.99       63.84      2.46 o 
  12   2   0        1.05       -0.81      1.19 o 
 -12   3   0        5.95        5.80      1.77 o 
 -11   3   0        0.15        0.02      0.78 o 
 -10   3   0       31.57       36.32      1.72 o 
  -9   3   0       34.23       35.08      1.72 o 
  -8   3   0       26.84       29.35      1.48 o 
  -7   3   0        0.26        0.26      0.68 o 
  -6   3   0       14.70       13.83      1.10 o 
  -5   3   0        3.67        5.89      0.50 o 
  -4   3   0        0.24        0.21      0.25 o 
  -3   3   0       89.77       92.75      2.17 o 
  -2   3   0      467.97      468.10      7.80 o 
  -1   3   0     2261.04     2336.43     35.99 o 
   0   3   0      978.26      990.50     17.96 o 
   1   3   0       97.27      102.21      2.36 o 
   2   3   0      100.94      107.37      3.04 o 
   3   3   0       76.77       76.77      1.69 o 
   4   3   0       32.29       35.29      0.83 o 
   5   3   0       18.58       23.63      1.13 o 
   6   3   0        1.87        1.89      0.39 o 
   7   3   0       12.10       13.49      0.90 o 
   8   3   0        0.16       -0.04      0.55 o 
   9   3   0        5.80        5.44      0.90 o 
  10   3   0        4.91        4.54      0.94 o 
  11   3   0        8.31        4.99      2.21 o 
  12   3   0        2.13        3.07      1.42 o 
 -12   4   0        4.54        2.66      1.67 o 
 -11   4   0        0.05       -0.83      0.83 o 
 -10   4   0        0.67        0.89      0.70 o 
  -9   4   0        5.84        5.51      1.16 o 
  -8   4   0       58.52       63.29      2.09 o 
  -7   4   0       14.06       14.93      1.75 o 
  -6   4   0       45.02       42.42      1.81 o 
  -5   4   0       15.91       15.21      0.75 o 
  -4   4   0       12.70       11.12      0.53 o 
  -3   4   0      807.50      934.48     12.03 o 
  -2   4   0      100.91       87.89      1.53 o 
  -1   4   0      363.73      377.40      7.40 o 
   1   4   0       91.76       85.82      5.38 o 
   2   4   0     1032.94     1104.89     19.17 o 
   3   4   0       65.02       69.68      1.31 o 
   4   4   0       27.70       26.83      0.91 o 
   5   4   0        3.24        2.88      0.37 o 
   6   4   0        7.01        5.91      0.62 o 
   7   4   0       32.59       38.19      1.39 o 
   8   4   0        1.70        2.52      0.70 o 
   9   4   0        0.03       -0.63      0.63 o 
  10   4   0        8.24        7.39      2.08 o 
  11   4   0        1.57        0.45      1.12 o 
  12   4   0       17.99       14.65      4.30 o 
 -12   5   0        0.43        0.48      1.55 o 
 -11   5   0        9.47       12.20      1.60 o 
 -10   5   0       15.57       19.47      1.45 o 
  -9   5   0        9.98       11.58      1.16 o 
  -8   5   0       57.84       62.46      5.75 o 
  -7   5   0       42.35       41.74      1.65 o 
  -6   5   0      150.06      147.44      2.52 o 
  -5   5   0        0.82        1.65      0.41 o 
  -4   5   0      208.37      197.99      2.82 o 
  -3   5   0        2.54        0.54      0.25 o 
  -2   5   0      172.54      205.33      2.62 o 
  -1   5   0        8.97        8.79      0.65 o 
   0   5   0        0.00       -0.13      0.19 o 
   1   5   0      136.91      157.74      2.82 o 
   2   5   0       11.89       12.05      0.60 o 
   3   5   0      471.38      506.24      6.59 o 
   4   5   0      163.53      166.22      2.71 o 
   5   5   0       15.17       15.90      0.80 o 
   6   5   0       95.18      101.38      2.05 o 
   7   5   0       66.17       63.62      2.50 o 
   8   5   0        4.18        4.25      0.96 o 
   9   5   0        2.41        1.61      0.77 o 
  10   5   0       18.32       17.67      2.70 o 
  11   5   0       11.41        9.28      1.69 o 
  12   5   0       13.68       10.50      2.09 o 
 -12   6   0        5.53        4.08      2.00 o 
 -11   6   0       11.56        9.82      1.53 o 
 -10   6   0        3.96        4.23      1.51 o 
  -9   6   0       18.36       19.35      1.50 o 
  -8   6   0        3.66        2.75      0.77 o 
  -7   6   0      129.62      127.99      4.11 o 
  -6   6   0       24.01       25.74      1.17 o 
  -5   6   0      269.78      291.19      4.11 o 
  -4   6   0      226.54      182.59      2.78 o 
  -3   6   0       42.68       25.23      0.74 o 
  -2   6   0       70.38       75.08      1.22 o 
  -1   6   0       96.52      101.83      1.79 o 
   0   6   0       77.48      102.24      1.88 o 
   1   6   0      364.34      437.11      5.83 o 
   2   6   0       26.75       27.85      1.60 o 
   3   6   0      882.27      908.10     12.51 o 
   4   6   0      385.95      411.09      6.17 o 
   5   6   0        7.64        7.55      0.66 o 
   6   6   0      133.81      140.68      2.76 o 
   7   6   0       36.84       39.01      1.71 o 
   8   6   0       31.55       31.56      1.76 o 
   9   6   0       19.86       14.46      1.85 o 
  10   6   0        1.20       -0.26      1.05 o 
  11   6   0       54.10       48.04      3.12 o 
  12   6   0        0.49        0.14      1.53 o 
 -11   7   0       11.95       14.81      7.54 o 
 -10   7   0       19.64       26.34      3.14 o 
  -9   7   0       55.68       56.21      3.10 o 
  -8   7   0      387.65      394.74     10.30 o 
  -7   7   0      173.86      176.15      3.86 o 
  -6   7   0      256.81      261.74      4.25 o 
  -5   7   0     1465.16     1426.67     16.71 o 
  -4   7   0      614.20      622.00      7.35 o 
  -3   7   0      147.29      132.12      2.08 o 
  -2   7   0        5.77        7.36      0.51 o 
  -1   7   0      104.83       82.99      1.62 o 
   0   7   0       34.78       38.41      1.07 o 
   1   7   0        9.80       11.94      0.68 o 
   2   7   0      112.28      133.60      2.28 o 
   3   7   0        8.40       10.72      1.01 o 
   4   7   0       39.36       34.16      1.44 o 
   5   7   0        8.93       12.03      1.31 o 
   6   7   0       12.65       13.96      1.06 o 
   7   7   0       74.59       75.78      4.04 o 
   8   7   0        9.93        8.69      1.40 o 
   9   7   0        8.15        9.45      1.56 o 
  10   7   0       27.13       24.97      2.45 o 
  11   7   0       13.35       12.76      2.01 o 
 -11   8   0        3.13        1.32      1.90 o 
 -10   8   0        0.11        0.62      1.44 o 
  -9   8   0       13.99       17.94      2.30 o 
  -8   8   0      109.63      116.81      3.28 o 
  -7   8   0        9.00       12.66      1.15 o 
  -6   8   0       34.31       33.91      1.42 o 
  -5   8   0       93.09       80.33      1.76 o 
  -4   8   0      123.84      112.43      1.99 o 
  -3   8   0      264.06      262.84      3.58 o 
  -2   8   0      321.34      307.04      3.94 o 
  -1   8   0      165.18      152.61      2.60 o 
   0   8   0        6.37        4.61      0.74 o 
   1   8   0       58.07       50.87      1.25 o 
   2   8   0        3.09        2.13      0.42 o 
   3   8   0       28.07       27.04      1.00 o 
   4   8   0      148.52      143.11      2.77 o 
   5   8   0       63.27       61.68      1.70 o 
   6   8   0       43.71       47.85      2.26 o 
   7   8   0        1.72        0.85      0.95 o 
   8   8   0        8.79        7.89      1.49 o 
   9   8   0       20.36       24.02      2.35 o 
  10   8   0       13.42       18.62      3.52 o 
  11   8   0        6.67        7.40      1.92 o 
 -10   9   0        4.16        5.87      1.88 o 
  -9   9   0        0.08       -0.98      1.25 o 
  -8   9   0        0.99       -0.47      1.11 o 
  -7   9   0       32.61       24.53      2.87 o 
  -6   9   0       44.66       37.09      1.61 o 
  -5   9   0       73.00       65.89      1.66 o 
  -4   9   0       68.07       66.58      1.50 o 
  -3   9   0      245.57      241.80      3.44 o 
  -2   9   0      289.53      270.61      3.65 o 
  -1   9   0       15.27       17.77      0.86 o 
   0   9   0       24.20       24.42      0.99 o 
   1   9   0        1.24        1.72      0.41 o 
   2   9   0       25.90       29.32      1.05 o 
   3   9   0        1.17        0.35      0.40 o 
   4   9   0        1.75        1.45      0.47 o 
   5   9   0       16.91       15.24      0.95 o 
   6   9   0       94.20       93.16      3.26 o 
   7   9   0        9.04        8.92      1.52 o 
   8   9   0       11.48       14.75      1.93 o 
   9   9   0        0.87       -0.36      1.60 o 
  10   9   0        1.03        0.49      1.33 o 
 -10  10   0       10.59       10.40      2.72 o 
  -9  10   0       13.64        9.71      2.67 o 
  -8  10   0       16.42       15.69      3.29 o 
  -7  10   0      101.84       97.35      5.82 o 
  -6  10   0       61.23       51.02      2.68 o 
  -5  10   0       64.92       66.40      3.26 o 
  -4  10   0       55.48       55.94      1.60 o 
  -3  10   0       31.64       34.11      1.31 o 
  -2  10   0       33.65       29.54      1.10 o 
  -1  10   0       53.63       42.75      1.34 o 
   0  10   0      362.09      358.94      6.29 o 
   1  10   0       68.77       67.87      1.60 o 
   2  10   0       14.34       12.88      0.91 o 
   3  10   0      127.77      126.44      2.90 o 
   4  10   0       29.56       24.95      1.55 o 
   5  10   0        6.62        8.00      1.22 o 
   6  10   0       20.96       20.56      1.81 o 
   7  10   0        0.31       -0.95      0.95 o 
   8  10   0       34.02       37.68      3.00 o 
   9  10   0        2.39        0.34      1.93 o 
  10  10   0        6.78        5.38      1.87 o 
  -9  11   0        0.00       -0.98      1.44 o 
  -8  11   0        0.46       -0.53      1.31 o 
  -7  11   0        0.95        0.44      1.25 o 
  -6  11   0        3.92        4.05      1.52 o 
  -5  11   0       40.95       38.93      2.50 o 
  -4  11   0       22.55       20.36      1.79 o 
  -3  11   0      224.74      229.85      5.84 o 
  -2  11   0        5.82        4.84      0.71 o 
  -1  11   0        0.58        0.53      0.61 o 
   0  11   0        6.57        6.98      0.84 o 
   1  11   0        0.81        0.10      0.70 o 
   2  11   0        0.89        0.59      0.67 o 
   3  11   0        0.05        0.98      0.61 o 
   4  11   0        0.43        1.77      1.00 o 
   5  11   0       56.63       57.28      2.80 o 
   6  11   0       32.12       29.03      2.18 o 
   7  11   0       12.04       11.65      4.75 o 
   8  11   0       10.80       13.01      1.96 o 
   9  11   0        2.80        2.96      1.62 o 
  -9  12   0       22.26       27.85      3.71 o 
  -8  12   0       25.73       21.86      3.42 o 
  -7  12   0       33.71       33.56      3.07 o 
  -6  12   0       21.96       19.21      2.01 o 
  -5  12   0        3.58        3.00      1.10 o 
  -4  12   0       73.89       84.18      3.34 o 
  -3  12   0        0.03       -0.75      0.78 o 
  -2  12   0       79.30       87.21      3.22 o 
  -1  12   0        0.56        1.20      0.77 o 
   0  12   0       14.14       12.21      1.26 o 
   1  12   0       15.80       16.70      1.41 o 
   2  12   0       59.34       50.02      2.24 o 
   3  12   0       14.43        9.86      1.37 o 
   4  12   0       17.07       11.75      2.35 o 
   5  12   0       39.78       36.87      4.20 o 
   6  12   0       12.03       12.70      2.31 o 
   7  12   0        2.66        1.21      3.69 o 
   8  12   0       32.79       37.57      6.82 o 
  -8  13   0       11.91       11.12      2.73 o 
  -7  13   0        2.39        2.75      1.60 o 
  -6  13   0        6.25        4.74      1.46 o 
  -5  13   0       16.41       17.66      4.05 o 
  -4  13   0      135.01      151.60      4.86 o 
  -3  13   0        8.37        5.69      1.82 o 
  -2  13   0       37.17       40.18      2.54 o 
  -1  13   0       77.56       87.57      3.31 o 
   0  13   0      144.09      155.30      4.60 o 
   1  13   0       18.05       20.33      1.65 o 
   2  13   0        2.11        3.51      1.16 o 
   3  13   0        4.19        2.73      1.06 o 
   4  13   0        2.96        3.49      1.23 o 
   5  13   0       39.94       37.33      2.62 o 
   6  13   0       24.23       23.35      2.23 o 
   7  13   0        0.19       -0.31      1.36 o 
  -7  14   0        7.60       10.52      2.67 o 
  -6  14   0        0.20        1.03      1.39 o 
  -5  14   0       11.64       15.99      1.99 o 
  -4  14   0        0.37       -0.42      1.09 o 
  -3  14   0       26.64       29.88      2.61 o 
  -2  14   0        0.05        0.30      1.05 o 
  -1  14   0        3.33        3.72      1.16 o 
   0  14   0        0.00        1.12      1.00 o 
   1  14   0        0.03        1.09      1.13 o 
   2  14   0       23.52       22.19      2.88 o 
   3  14   0       22.64       24.85      4.82 o 
   4  14   0        2.87        0.97      1.12 o 
   5  14   0       10.45       10.15      1.72 o 
   6  14   0        1.28        1.58      1.33 o 
  -5  15   0        0.14        0.56      1.68 o 
  -4  15   0        0.88        0.66      1.28 o 
  -3  15   0        0.15        0.53      1.19 o 
  -2  15   0        0.62        0.62      1.14 o 
  -1  15   0       13.21       11.59      2.02 o 
   0  15   0        8.31        6.79      1.70 o 
   1  15   0       27.77       28.37      2.74 o 
   2  15   0        3.48        5.52      2.52 o 
   3  15   0       11.82        8.68      1.88 o 
   4  15   0        0.60        1.71      3.21 o 
   5  15   0        1.38        1.87      1.51 o 
  -3  16   0        1.08        0.59      1.70 o 
  -2  16   0        0.10        0.80      1.67 o 
  -1  16   0       26.27       25.35      3.18 o 
   0  16   0        0.01        1.38      1.63 o 
   1  16   0        0.43        1.84      1.69 o 
   2  16   0        1.60        3.46      1.75 o 
   3  16   0        7.96        8.69      2.22 o 
  -2 -16   1        0.50        0.55      1.67 o 
  -1 -16   1        6.89        3.95      1.90 o 
   0 -16   1        0.02       -1.15      1.52 o 
   1 -16   1        0.76        0.79      1.68 o 
   2 -16   1       10.59       11.64      2.56 o 
  -4 -15   1        0.01        2.10      1.60 o 
  -3 -15   1       14.82       14.98      2.20 o 
  -2 -15   1        7.66        3.44      1.56 o 
  -1 -15   1       22.25       24.34      2.58 o 
   0 -15   1        1.66        1.65      1.36 o 
   1 -15   1        5.45        4.73      1.57 o 
   2 -15   1        0.27       -0.35      1.27 o 
   3 -15   1       14.02       15.47      2.31 o 
   4 -15   1       19.80       20.01      2.20 o 
   5 -15   1       14.44       20.28      3.18 o 
  -6 -14   1        2.41        2.13      1.50 o 
  -5 -14   1       15.28       11.54      1.97 o 
  -4 -14   1       28.47       33.25      2.60 o 
  -3 -14   1        6.35        8.32      1.79 o 
  -2 -14   1       17.06       21.05      2.28 o 
  -1 -14   1        6.45        5.38      1.50 o 
   0 -14   1        0.02        0.85      1.55 o 
   1 -14   1       12.50       11.80      1.83 o 
   2 -14   1       13.44       16.67      1.83 o 
   3 -14   1       14.41       15.11      1.83 o 
   4 -14   1        2.04        1.05      1.65 o 
   5 -14   1        8.46        9.71      1.85 o 
   6 -14   1       36.17       34.33      2.82 o 
  -7 -13   1        1.65        4.07      1.60 o 
  -6 -13   1        3.58        2.88      2.54 o 
  -5 -13   1        1.76        1.87      1.21 o 
  -4 -13   1        6.85        7.56      1.70 o 
  -3 -13   1        6.73        8.51      1.49 o 
  -2 -13   1       94.97      103.09      3.86 o 
  -1 -13   1       53.32       62.59      4.79 o 
   0 -13   1       53.90       55.26      4.44 o 
   1 -13   1        0.75       -0.19      0.94 o 
   2 -13   1      222.42      230.79      6.12 o 
   3 -13   1        8.36       11.32      1.57 o 
   4 -13   1        1.38        0.93      1.15 o 
   5 -13   1        8.03        6.05      1.39 o 
   6 -13   1        5.73        5.34      1.53 o 
   7 -13   1       40.74       40.48      4.24 o 
   8 -13   1        0.28        0.99      2.05 o 
  -8 -12   1        2.84        2.35      1.57 o 
  -7 -12   1       39.57       42.11      3.24 o 
  -6 -12   1        3.88        2.77      1.13 o 
  -5 -12   1        7.99        3.52      1.33 o 
  -4 -12   1       34.95       33.23      2.60 o 
  -3 -12   1       15.80       12.88      1.78 o 
  -2 -12   1        0.22        0.93      0.84 o 
  -1 -12   1       11.78       11.46      1.44 o 
   0 -12   1       23.64       26.29      1.89 o 
   1 -12   1       39.50       40.65      2.26 o 
   2 -12   1       39.27       38.88      2.23 o 
   3 -12   1       31.85       27.05      2.06 o 
   4 -12   1       11.87       11.69      2.08 o 
   5 -12   1       41.16       38.54      3.52 o 
   6 -12   1       84.34       75.21      5.05 o 
   7 -12   1       16.88       21.32      2.57 o 
   8 -12   1       11.83       11.01      2.09 o 
  -9 -11   1        3.05        1.25      1.52 o 
  -8 -11   1        1.65        2.09      1.37 o 
  -7 -11   1        6.99        3.72      1.42 o 
  -6 -11   1        0.31        0.63      1.39 o 
  -5 -11   1       17.72       14.48      2.88 o 
  -4 -11   1        0.02        0.89      0.84 o 
  -3 -11   1       26.37       24.77      1.48 o 
  -2 -11   1       36.60       36.70      1.55 o 
  -1 -11   1        0.93        1.37      0.54 o 
   0 -11   1        5.27        5.20      0.99 o 
   1 -11   1      166.57      177.98      3.82 o 
   2 -11   1        0.35        0.70      0.62 o 
   3 -11   1        0.27        0.01      0.59 o 
   4 -11   1        1.18        0.84      0.85 o 
   5 -11   1       16.21       14.18      1.14 o 
   6 -11   1       32.11       35.69      2.52 o 
   7 -11   1        0.23        2.25      1.49 o 
   8 -11   1        6.33        4.92      1.67 o 
   9 -11   1        0.27        0.71      1.52 o 
  -9 -10   1        0.28        1.22      1.32 o 
  -8 -10   1       23.49       25.03      3.36 o 
  -7 -10   1        9.14        6.98      4.49 o 
  -6 -10   1       11.71        9.21      1.65 o 
  -5 -10   1       62.19       62.86      3.70 o 
  -4 -10   1       19.77       17.87      1.67 o 
  -3 -10   1       13.32       12.64      1.02 o 
  -2 -10   1      224.58      222.82      3.72 o 
  -1 -10   1       27.74       24.07      1.10 o 
   0 -10   1      125.57      118.66      2.37 o 
   1 -10   1       42.89       43.64      1.41 o 
   2 -10   1       25.06       23.60      1.10 o 
   3 -10   1       52.09       53.84      1.82 o 
   4 -10   1      122.37      115.60      2.86 o 
   5 -10   1       84.61       89.07      3.57 o 
   6 -10   1       14.61       15.14      1.53 o 
   7 -10   1       22.31       23.57      1.58 o 
   8 -10   1       22.23       16.77      2.21 o 
   9 -10   1        2.63        1.84      1.59 o 
  10 -10   1        5.17        3.61      2.14 o 
 -10  -9   1        0.04        0.49      1.38 o 
  -9  -9   1        2.84        4.49      1.48 o 
  -8  -9   1        6.20        6.54      1.48 o 
  -7  -9   1        0.00       -0.31      0.83 o 
  -6  -9   1       21.53       22.83      2.03 o 
  -5  -9   1       12.62       10.74      1.74 o 
  -4  -9   1       38.22       37.64      1.55 o 
  -3  -9   1        1.87        1.16      0.46 o 
  -2  -9   1      137.19      131.92      2.47 o 
  -1  -9   1      138.48      133.71      2.48 o 
   0  -9   1       49.79       42.50      1.40 o 
   1  -9   1       71.22       66.95      1.62 o 
   2  -9   1      308.86      309.72      4.12 o 
   3  -9   1       46.55       46.58      1.36 o 
   4  -9   1       11.21       10.16      1.40 o 
   5  -9   1      137.10      122.89      5.17 o 
   6  -9   1       26.10       23.81      1.42 o 
   7  -9   1        9.45        8.69      1.08 o 
   8  -9   1        0.01       -0.72      0.72 o 
   9  -9   1        1.13       -0.47      1.30 o 
  10  -9   1        0.01        1.10      1.48 o 
  11  -9   1       10.58        7.14      2.50 o 
 -10  -8   1        4.52        2.95      1.41 o 
  -9  -8   1        2.76        1.97      1.75 o 
  -8  -8   1       28.72       32.01      1.92 o 
  -7  -8   1       15.68       18.07      1.93 o 
  -6  -8   1       56.68       52.92      3.75 o 
  -5  -8   1       33.02       36.45      1.56 o 
  -4  -8   1       44.64       44.78      1.47 o 
  -3  -8   1       72.18       71.72      1.66 o 
  -2  -8   1       21.28       24.98      0.99 o 
  -1  -8   1       20.58       21.30      0.91 o 
   0  -8   1      437.73      412.98      6.25 o 
   1  -8   1      678.08      642.79      8.60 o 
   2  -8   1       60.69       64.03      1.36 o 
   3  -8   1      662.33      626.96      7.43 o 
   4  -8   1       11.37        9.13      0.66 o 
   5  -8   1      302.46      304.33      5.65 o 
   6  -8   1      566.89      561.45      9.55 o 
   7  -8   1       67.90       66.95      2.42 o 
   8  -8   1        0.53        0.10      0.83 o 
   9  -8   1        6.69        7.83      1.14 o 
  10  -8   1        0.11       -0.75      1.36 o 
  11  -8   1       28.84       38.53      3.96 o 
 -11  -7   1        0.02        3.27      1.63 o 
 -10  -7   1        1.10       -0.08      1.14 o 
  -9  -7   1       16.22       15.97      2.13 o 
  -8  -7   1        7.05        6.28      1.16 o 
  -7  -7   1        0.90        1.61      0.68 o 
  -6  -7   1      121.12      123.58      3.02 o 
  -5  -7   1        5.09        5.91      0.69 o 
  -4  -7   1       15.73       18.79      1.00 o 
  -3  -7   1        3.62        5.98      0.59 o 
  -2  -7   1       73.46       81.52      1.68 o 
  -1  -7   1       24.80       15.54      0.70 o 
   0  -7   1        8.41        9.86      0.80 o 
   1  -7   1       24.83       28.09      0.87 o 
   2  -7   1      850.83      798.76      8.42 o 
   3  -7   1     1547.25     1492.12     16.31 o 
   4  -7   1      395.64      379.06      4.80 o 
   5  -7   1      347.40      332.29      5.00 o 
   6  -7   1      366.18      367.73      6.07 o 
   7  -7   1       20.76       22.47      1.58 o 
   8  -7   1       23.07       20.72      2.31 o 
   9  -7   1       19.65       21.24      1.60 o 
  10  -7   1       33.22       37.94      2.09 o 
  11  -7   1        5.68        6.09      1.87 o 
 -11  -6   1        5.08        4.89      1.54 o 
 -10  -6   1        5.06        5.44      1.46 o 
  -9  -6   1       31.88       26.73      1.75 o 
  -8  -6   1       28.67       26.66      1.69 o 
  -7  -6   1        4.16        4.72      0.76 o 
  -6  -6   1      219.40      216.49      4.36 o 
  -5  -6   1      459.36      472.92      7.16 o 
  -4  -6   1        1.00        1.43      0.41 o 
  -3  -6   1      506.27      550.01      7.27 o 
  -2  -6   1       30.82       34.39      1.10 o 
  -1  -6   1      153.25      156.26      2.76 o 
   0  -6   1       26.28       22.46      1.22 o 
   1  -6   1       59.47       47.17      1.03 o 
   2  -6   1      350.60      287.16      3.37 o 
   3  -6   1       38.09       54.34      1.53 o 
   4  -6   1       77.83       67.56      1.35 o 
   5  -6   1      201.06      209.41      3.20 o 
   6  -6   1       39.79       42.32      1.50 o 
   7  -6   1      142.33      147.97      5.51 o 
   8  -6   1        1.84        0.13      0.87 o 
   9  -6   1        5.41        4.04      0.98 o 
  10  -6   1       14.57       15.42      2.57 o 
  11  -6   1       21.05       22.42      1.69 o 
  12  -6   1        0.02        2.37      1.81 o 
 -12  -5   1       10.67        9.26      1.95 o 
 -11  -5   1        0.62        2.25      1.44 o 
 -10  -5   1        4.48        3.15      1.15 o 
  -9  -5   1        5.38        4.43      1.33 o 
  -8  -5   1       44.51       45.68      2.01 o 
  -7  -5   1       20.08       21.40      1.20 o 
  -6  -5   1        3.81        3.88      0.62 o 
  -5  -5   1       12.05       11.33      0.77 o 
  -4  -5   1       16.71       17.44      1.32 o 
  -3  -5   1       48.58       51.77      1.20 o 
  -2  -5   1      112.02      137.38      2.59 o 
  -1  -5   1      191.25      208.56      6.77 o 
   0  -5   1      348.68      365.51     11.48 o 
   1  -5   1       64.92       96.65      1.90 o 
   2  -5   1       32.48       23.05      1.37 o 
   3  -5   1        6.27        7.97      0.68 o 
   4  -5   1      114.43       95.53      1.91 o 
   5  -5   1        8.78        9.90      0.91 o 
   6  -5   1      157.90      159.23      3.08 o 
   7  -5   1        1.22        1.16      0.76 o 
   8  -5   1       31.52       33.51      1.63 o 
   9  -5   1       32.50       36.52      1.92 o 
  10  -5   1        1.59        1.68      0.93 o 
  11  -5   1        3.97        4.73      0.94 o 
  12  -5   1       65.07       72.23      5.36 o 
 -12  -4   1        2.04       -0.80      1.33 o 
 -11  -4   1        0.22        0.15      1.17 o 
 -10  -4   1        0.06        0.67      0.83 o 
  -9  -4   1        7.13        6.82      1.13 o 
  -8  -4   1        2.14        1.60      0.68 o 
  -7  -4   1        2.96        4.74      0.69 o 
  -6  -4   1        8.92        9.41      0.69 o 
  -5  -4   1       11.29       10.57      0.69 o 
  -4  -4   1      336.32      353.70      5.55 o 
  -3  -4   1        9.33        7.00      0.80 o 
  -2  -4   1       31.21       27.41      1.34 o 
  -1  -4   1     1125.89     1248.34     14.15 o 
   0  -4   1       87.25       81.74      1.38 o 
   1  -4   1      705.19      797.05      9.82 o 
   2  -4   1       40.62       41.18      0.83 o 
   3  -4   1       13.23       13.14      0.70 o 
   4  -4   1       46.57       54.23      1.22 o 
   5  -4   1        7.96        6.27      1.35 o 
   6  -4   1       28.88       28.11      1.13 o 
   7  -4   1        3.62        3.16      0.82 o 
   8  -4   1       12.81       11.80      1.10 o 
   9  -4   1        1.47        0.87      0.70 o 
  10  -4   1        7.89        7.09      0.95 o 
  11  -4   1        1.98        2.15      1.03 o 
  12  -4   1        1.91        0.82      1.67 o 
 -12  -3   1        1.88        1.90      1.52 o 
 -11  -3   1        3.35        2.46      1.01 o 
 -10  -3   1        1.44        1.33      0.93 o 
  -9  -3   1        6.28        5.43      0.96 o 
  -8  -3   1        0.81        0.95      0.64 o 
  -7  -3   1       13.46       14.14      1.01 o 
  -6  -3   1       23.09       26.03      1.64 o 
  -5  -3   1       20.50       23.42      1.00 o 
  -4  -3   1       26.33       37.83      1.10 o 
  -3  -3   1        9.46        8.16      0.44 o 
  -2  -3   1     1350.80     1448.52     18.90 o 
  -1  -3   1       14.67       10.50      0.68 o 
   0  -3   1      911.54      906.41     16.35 o 
   1  -3   1        6.37        7.58      0.46 o 
   2  -3   1        0.62       -0.07      0.17 o 
   3  -3   1      157.48      166.17      2.28 o 
   4  -3   1      120.98      127.08      2.25 o 
   5  -3   1       10.65       11.73      0.61 o 
   6  -3   1      115.18      122.72      2.41 o 
   7  -3   1       43.04       41.26      3.22 o 
   8  -3   1       22.57       25.93      1.44 o 
   9  -3   1        3.70        2.70      0.68 o 
  10  -3   1       67.10       76.85      3.56 o 
  11  -3   1       98.11      107.07      3.40 o 
  12  -3   1       16.05       14.31      2.17 o 
 -12  -2   1        0.92        3.87      1.42 o 
 -11  -2   1        3.35        1.70      1.22 o 
 -10  -2   1        0.44        0.02      0.78 o 
  -9  -2   1        1.85        1.51      0.74 o 
  -8  -2   1        4.24        3.21      0.74 o 
  -7  -2   1        1.58        3.04      0.58 o 
  -6  -2   1       72.65       80.98      1.76 o 
  -5  -2   1        8.09        5.71      0.54 o 
  -4  -2   1      135.86      155.84      2.40 o 
  -3  -2   1     1349.45     1471.37     17.86 o 
  -2  -2   1      798.78      893.31     11.13 o 
  -1  -2   1    14775.89    15228.85    336.46 o 
   0  -2   1     2495.40     2491.74     45.10 o 
   1  -2   1        0.72        0.36      0.25 o 
   2  -2   1       67.15       74.59      1.58 o 
   3  -2   1       49.30       53.35      1.03 o 
   4  -2   1      118.35      121.61      2.73 o 
   5  -2   1        3.76        6.49      0.48 o 
   6  -2   1      290.18      343.46      4.61 o 
   7  -2   1      181.52      203.27      4.56 o 
   8  -2   1       83.84       84.21      2.08 o 
   9  -2   1       94.23       99.15      2.76 o 
  10  -2   1       82.80       86.02      2.73 o 
  11  -2   1        1.25        0.15      0.83 o 
  12  -2   1       10.61       12.56      1.81 o 
  13  -2   1        4.12        0.46      1.51 o 
 -12  -1   1        1.05        0.25      1.00 o 
 -11  -1   1        1.71        0.87      0.88 o 
 -10  -1   1       16.86       15.66      1.34 o 
  -9  -1   1        0.05       -0.52      0.59 o 
  -8  -1   1       54.76       53.31      1.92 o 
  -7  -1   1      147.60      154.72      3.07 o 
  -6  -1   1        6.45        4.78      0.50 o 
  -5  -1   1       93.30       93.79      1.77 o 
  -4  -1   1      795.69      829.44     10.30 o 
  -3  -1   1     1296.56     1457.37     17.51 o 
  -2  -1   1    15934.88    16638.20    253.78 o 
  -1  -1   1      106.45      132.89      3.51 o 
   0  -1   1      365.50      379.85     11.97 o 
   1  -1   1     4151.36     4453.90     96.78 o 
   2  -1   1      424.10      454.78      8.30 o 
   3  -1   1       52.11       55.42      1.59 o 
   4  -1   1      210.74      215.85      6.14 o 
   5  -1   1        0.23        0.02      0.24 o 
   6  -1   1      134.01      156.36      3.52 o 
   7  -1   1       86.45      106.28      1.89 o 
   8  -1   1        0.06        1.16      0.57 o 
   9  -1   1      128.05      138.30      3.40 o 
  10  -1   1       54.91       56.22      2.67 o 
  11  -1   1       86.26       95.23      2.92 o 
  12  -1   1        0.45        0.43      1.15 o 
  13  -1   1        3.09        3.48      1.69 o 
 -12   0   1        4.82        6.17      1.87 o 
 -11   0   1        3.17        2.66      0.95 o 
 -10   0   1       50.81       51.10      2.10 o 
  -9   0   1        0.54       -0.38      0.79 o 
  -8   0   1       83.81       92.80      2.56 o 
  -7   0   1       85.63       94.80      2.32 o 
  -6   0   1      120.02      143.35      3.39 o 
  -5   0   1      245.60      270.12      3.23 o 
  -4   0   1      144.77      148.01      2.64 o 
  -3   0   1     1515.98     1656.66     21.94 o 
  -2   0   1    54423.23    55935.87    966.86 o 
  -1   0   1      128.61      153.81      3.87 o 
   2   0   1      887.12      915.54     16.56 o 
   3   0   1     1199.31     1308.14     20.36 o 
   4   0   1      155.04      182.67      2.62 o 
   5   0   1      124.62      139.67      1.82 o 
   6   0   1       72.40       88.51      1.43 o 
   7   0   1       63.39       69.33      1.60 o 
   8   0   1       13.37       12.19      1.03 o 
   9   0   1        0.55        0.09      0.64 o 
  10   0   1       22.94       24.33      1.62 o 
  11   0   1        6.86        8.24      1.42 o 
  12   0   1        3.62        1.85      1.36 o 
  13   0   1        5.84        6.69      1.64 o 
 -12   1   1        0.07       -1.18      2.60 o 
 -11   1   1      105.81      109.07      3.14 o 
 -10   1   1       15.15       16.60      1.78 o 
  -9   1   1        0.10       -0.18      0.58 o 
  -8   1   1       19.97       21.16      1.17 o 
  -7   1   1        6.44        6.51      0.61 o 
  -6   1   1        0.04        0.23      0.32 o 
  -5   1   1       15.62       15.92      0.72 o 
  -4   1   1       86.22      103.98      1.65 o 
  -3   1   1     1279.09     1453.51     25.25 o 
  -2   1   1     2802.12     2954.71     52.56 o 
  -1   1   1      337.16      354.29      8.43 o 
   1   1   1      871.75      871.31     21.50 o 
   2   1   1     1343.01     1425.50     25.56 o 
   3   1   1       13.14       15.59      0.65 o 
   4   1   1       20.41       24.95      0.99 o 
   5   1   1        0.66        0.74      0.24 o 
   6   1   1        6.07        7.75      0.51 o 
   7   1   1       45.74       47.66      1.77 o 
   8   1   1        0.07       -0.46      0.46 o 
   9   1   1       60.24       63.33      2.17 o 
  10   1   1       34.18       37.82      1.77 o 
  11   1   1        3.78        3.12      0.92 o 
  12   1   1        0.01        0.89      1.24 o 
  13   1   1        0.72        5.04      1.83 o 
 -12   2   1        3.96        5.62      1.65 o 
 -11   2   1        0.01       -0.08      0.93 o 
 -10   2   1        2.43        2.57      0.84 o 
  -9   2   1        0.91        0.95      0.56 o 
  -8   2   1       16.11       17.48      1.53 o 
  -7   2   1       19.94       20.10      1.04 o 
  -6   2   1        3.91        4.97      0.53 o 
  -5   2   1       89.83       87.74      1.49 o 
  -4   2   1      868.99      953.11     10.23 o 
  -3   2   1     1387.99     1580.31     23.55 o 
  -2   2   1     2556.84     2708.55     42.33 o 
  -1   2   1      356.26      369.30      4.91 o 
   1   2   1      668.05      705.85     21.81 o 
   2   2   1      256.32      243.87      7.89 o 
   4   2   1        1.94        0.13      0.20 o 
   5   2   1        4.01        7.46      0.42 o 
   6   2   1       21.12       19.93      0.84 o 
   7   2   1       66.32       65.96      2.29 o 
   8   2   1       53.23       53.70      1.90 o 
   9   2   1      113.89      122.18      3.12 o 
  10   2   1        1.21        1.20      1.28 o 
  11   2   1        0.51       -0.91      0.96 o 
  12   2   1        6.76        6.22      2.06 o 
  13   2   1        0.25        1.40      1.53 o 
 -12   3   1       13.28       10.98      1.96 o 
 -11   3   1       11.88       11.13      1.83 o 
 -10   3   1        0.05        0.02      0.64 o 
  -9   3   1        7.07        8.42      1.05 o 
  -8   3   1        3.44        3.04      0.71 o 
  -7   3   1       11.37       11.09      0.78 o 
  -6   3   1        0.02       -0.13      0.35 o 
  -5   3   1      123.95      142.99      2.54 o 
  -4   3   1        6.72        2.64      0.35 o 
  -3   3   1     2034.63     2162.80     28.54 o 
  -2   3   1        4.31        2.07      0.32 o 
  -1   3   1        7.75       10.05      0.68 o 
   0   3   1      807.50      809.64     18.99 o 
   1   3   1      275.23      249.43      4.89 o 
   2   3   1        0.34        0.19      0.28 o 
   3   3   1        0.01        0.04      0.19 o 
   4   3   1        3.41        3.36      0.30 o 
   5   3   1        5.85        5.08      0.45 o 
   6   3   1        5.23        5.51      0.47 o 
   7   3   1        4.94        5.12      0.71 o 
   8   3   1        0.37       -0.53      0.53 o 
   9   3   1        0.02       -0.27      0.63 o 
  10   3   1        0.76        0.91      0.96 o 
  11   3   1        2.32        2.86      1.21 o 
  12   3   1        3.36        3.36      1.50 o 
 -12   4   1        4.08        1.33      1.55 o 
 -11   4   1        7.28        6.71      1.33 o 
 -10   4   1       29.63       29.70      2.01 o 
  -9   4   1        0.24        0.18      0.65 o 
  -8   4   1       43.40       39.58      1.70 o 
  -7   4   1        0.34       -0.40      0.40 o 
  -6   4   1        0.94        0.01      0.47 o 
  -5   4   1      293.30      343.32      4.89 o 
  -4   4   1        1.13        6.16      0.46 o 
  -3   4   1      102.00      113.62      1.67 o 
  -2   4   1      115.16      123.62      2.40 o 
   1   4   1        0.93        0.20      0.41 o 
   2   4   1      156.86      153.21      4.18 o 
   3   4   1       43.39       45.49      1.11 o 
   4   4   1       80.29       73.00      1.34 o 
   5   4   1       44.86       49.29      1.13 o 
   6   4   1        1.83        1.30      0.36 o 
   7   4   1        0.59        0.38      0.41 o 
   8   4   1       24.68       25.23      1.50 o 
   9   4   1       16.21       16.32      1.82 o 
  10   4   1      115.67      117.69      4.27 o 
  11   4   1       23.57       23.52      2.36 o 
  12   4   1        1.59        2.25      1.37 o 
 -12   5   1        6.41        5.08      2.19 o 
 -11   5   1        6.12        6.75      1.42 o 
 -10   5   1        9.56       13.65      1.81 o 
  -9   5   1       74.74       82.87      3.28 o 
  -8   5   1       56.39       59.69      2.00 o 
  -7   5   1       24.64       27.07      1.18 o 
  -6   5   1      184.45      189.89      3.00 o 
  -5   5   1       45.18       49.47      1.27 o 
  -4   5   1       99.71      124.80      3.09 o 
  -3   5   1        6.18        6.84      0.44 o 
  -2   5   1        7.39        9.11      0.49 o 
  -1   5   1      201.19      225.48      4.27 o 
   0   5   1      207.11      216.60     10.33 o 
   1   5   1     2187.53     2333.29     36.17 o 
   2   5   1      988.96     1025.12     15.44 o 
   3   5   1       46.61       46.56      1.08 o 
   4   5   1      174.41      176.75      2.97 o 
   5   5   1      301.36      306.81      4.70 o 
   6   5   1        5.95        5.35      0.50 o 
   7   5   1       50.41       54.36      1.47 o 
   8   5   1        7.71        6.15      0.73 o 
   9   5   1       71.22       69.11      3.44 o 
  10   5   1       15.92       14.06      1.68 o 
  11   5   1        3.94        3.84      1.38 o 
  12   5   1        2.60       -1.06      1.25 o 
 -11   6   1        1.38        4.21      1.72 o 
 -10   6   1       39.00       40.26      2.89 o 
  -9   6   1       29.42       28.14      2.29 o 
  -8   6   1      148.38      162.58      3.68 o 
  -7   6   1      433.89      452.70      7.17 o 
  -6   6   1      152.67      144.55      2.67 o 
  -5   6   1       29.61       22.57      1.46 o 
  -4   6   1        0.04       -0.09      0.27 o 
  -3   6   1        2.15        2.31      0.35 o 
  -2   6   1       19.96       29.24      0.74 o 
  -1   6   1       46.08       62.66      1.22 o 
   0   6   1      144.62      149.36      2.93 o 
   1   6   1      823.32      875.87     10.99 o 
   2   6   1      280.66      307.11      4.56 o 
   3   6   1        0.07       -0.12      0.25 o 
   4   6   1      361.14      351.22      5.35 o 
   5   6   1        8.28        6.95      0.83 o 
   6   6   1      140.00      129.24      2.52 o 
   7   6   1       10.05        7.48      0.77 o 
   8   6   1       17.86       19.78      1.71 o 
   9   6   1      132.44      134.43      4.37 o 
  10   6   1        3.75        2.37      1.25 o 
  11   6   1       11.37        6.51      1.64 o 
  12   6   1        5.53        3.32      1.73 o 
 -11   7   1       25.09       26.22      3.94 o 
 -10   7   1      161.25      158.99      6.23 o 
  -9   7   1       43.64       42.53      4.37 o 
  -8   7   1       52.47       41.11      4.50 o 
  -7   7   1      648.22      660.90     11.05 o 
  -6   7   1      127.59      148.24      2.75 o 
  -5   7   1      194.05      176.89      2.84 o 
  -4   7   1        4.46        3.87      0.44 o 
  -3   7   1       21.13       16.75      0.68 o 
  -2   7   1       16.53       15.50      0.68 o 
  -1   7   1        5.27        9.64      0.74 o 
   0   7   1       78.63       98.79      1.74 o 
   1   7   1        9.93       10.58      0.52 o 
   2   7   1        1.22        2.87      0.34 o 
   3   7   1       15.00       19.96      0.81 o 
   4   7   1      198.97      200.24      3.36 o 
   5   7   1      163.68      174.50      3.08 o 
   6   7   1       20.22       21.13      0.99 o 
   7   7   1       70.34       75.39      2.65 o 
   8   7   1       47.40       46.10      6.05 o 
   9   7   1        0.27        0.92      1.08 o 
  10   7   1       40.61       42.38      2.89 o 
  11   7   1        0.61        1.20      1.31 o 
 -11   8   1        0.39       -1.62      1.79 o 
 -10   8   1        2.05        0.93      1.74 o 
  -9   8   1        4.07        2.73      1.44 o 
  -8   8   1       13.77       12.37      4.04 o 
  -7   8   1        2.83        2.57      1.06 o 
  -6   8   1      306.24      294.95      5.41 o 
  -5   8   1       14.20       14.62      0.78 o 
  -4   8   1       62.13       61.52      1.34 o 
  -3   8   1      200.86      193.16      2.79 o 
  -2   8   1       36.07       33.23      0.90 o 
  -1   8   1       58.18       58.44      1.68 o 
   0   8   1       18.78       21.17      0.82 o 
   1   8   1        1.54        1.10      0.30 o 
   2   8   1      121.96      121.96      2.12 o 
   3   8   1      113.03      101.07      1.99 o 
   4   8   1        1.63        1.83      0.57 o 
   5   8   1       43.20       43.93      2.09 o 
   6   8   1        0.93        0.73      0.73 o 
   7   8   1       29.74       30.87      1.95 o 
   8   8   1        8.24        6.65      1.42 o 
   9   8   1       35.17       37.13      2.87 o 
  10   8   1        2.19        3.58      1.43 o 
  11   8   1        1.75        0.92      1.50 o 
 -10   9   1        4.29        4.54      2.44 o 
  -9   9   1        0.66        0.41      1.38 o 
  -8   9   1       48.62       37.44      3.13 o 
  -7   9   1       51.62       43.20      3.11 o 
  -6   9   1       16.48       13.75      1.48 o 
  -5   9   1      230.31      225.87      3.85 o 
  -4   9   1      340.87      315.27      4.79 o 
  -3   9   1       15.95       13.29      1.23 o 
  -2   9   1       28.71       27.15      1.12 o 
  -1   9   1       33.12       35.91      1.36 o 
   0   9   1        5.08        6.67      0.69 o 
   1   9   1        0.34       -0.37      0.38 o 
   2   9   1        9.61        9.50      0.91 o 
   3   9   1       89.20       95.59      2.30 o 
   4   9   1      343.06      323.26      6.15 o 
   5   9   1       11.55       13.83      1.15 o 
   6   9   1       86.23       89.30      2.66 o 
   7   9   1       14.99       18.19      2.83 o 
   8   9   1        2.07        0.38      1.09 o 
   9   9   1        2.66        2.41      1.31 o 
  10   9   1        3.59        5.51      3.46 o 
  11   9   1        8.12        9.32      2.12 o 
 -10  10   1        3.23        4.45      2.20 o 
  -9  10   1       28.38       24.35      3.51 o 
  -8  10   1       19.83       18.83      2.36 o 
  -7  10   1       15.15       16.46      2.10 o 
  -6  10   1       14.08       13.58      1.59 o 
  -5  10   1       43.82       47.24      1.88 o 
  -4  10   1        0.34        0.27      0.52 o 
  -3  10   1       12.52        8.79      0.81 o 
  -2  10   1      218.91      209.43      3.47 o 
  -1  10   1       39.57       36.48      1.53 o 
   0  10   1        3.03        3.51      0.65 o 
   1  10   1      106.31      108.80      2.58 o 
   2  10   1        9.57       10.75      0.91 o 
   3  10   1        2.50        1.50      0.60 o 
   4  10   1        2.65        2.11      0.64 o 
   5  10   1        1.78        2.27      1.02 o 
   6  10   1       16.20       12.20      1.23 o 
   7  10   1        2.17        1.92      1.21 o 
   8  10   1       27.56       31.80      2.77 o 
   9  10   1       11.47       12.86      2.77 o 
  10  10   1       10.61        9.15      2.20 o 
  -9  11   1        9.66       10.03      2.60 o 
  -8  11   1       12.31       14.46      2.72 o 
  -7  11   1       69.64       62.85      3.74 o 
  -6  11   1       49.91       51.80      3.28 o 
  -5  11   1      122.18      127.13      4.72 o 
  -4  11   1       21.79       21.02      1.24 o 
  -3  11   1        1.71        1.54      0.61 o 
  -2  11   1        0.45        0.07      0.48 o 
  -1  11   1        6.96        7.12      1.09 o 
   0  11   1        0.91        0.35      0.55 o 
   1  11   1       20.09       16.22      1.14 o 
   2  11   1        0.00        0.47      0.54 o 
   3  11   1      143.57      130.10      3.06 o 
   4  11   1      127.00      115.81      2.90 o 
   5  11   1       35.09       32.11      1.88 o 
   6  11   1      108.66      109.91      3.82 o 
   7  11   1        4.71        4.72      1.43 o 
   8  11   1        0.16        0.75      1.30 o 
   9  11   1        3.94       13.90      5.13 o 
  -8  12   1       13.92       13.90      2.35 o 
  -7  12   1        6.28        7.71      5.07 o 
  -6  12   1       66.02       72.10      3.98 o 
  -5  12   1       15.77       15.25      2.23 o 
  -4  12   1      122.68      138.21      6.92 o 
  -3  12   1       30.35       35.59      2.44 o 
  -2  12   1       58.77       66.17      1.94 o 
  -1  12   1       11.48       10.70      1.34 o 
   0  12   1       57.07       58.43      2.08 o 
   1  12   1        7.14        3.98      0.83 o 
   2  12   1       37.77       30.16      1.98 o 
   3  12   1        0.75        0.13      0.62 o 
   4  12   1       25.00       22.78      1.93 o 
   5  12   1        2.79        1.56      1.56 o 
   6  12   1       16.79       15.04      1.75 o 
   7  12   1        1.19       -0.27      1.21 o 
   8  12   1       30.41       31.16      2.96 o 
   9  12   1        1.94        0.89      1.61 o 
  -8  13   1        6.81        5.87      2.38 o 
  -7  13   1        9.26        6.80      3.09 o 
  -6  13   1       33.82       36.99      2.78 o 
  -5  13   1       13.73        9.73      1.63 o 
  -4  13   1        8.68        9.65      1.70 o 
  -3  13   1       35.82       46.38      3.27 o 
  -2  13   1       92.90      104.53      3.72 o 
  -1  13   1       19.56       26.87      2.03 o 
   0  13   1       32.01       33.32      1.82 o 
   1  13   1       13.16       11.48      1.15 o 
   2  13   1        0.70       -0.26      0.66 o 
   3  13   1       97.05       97.64      5.80 o 
   4  13   1       23.03       20.07      3.39 o 
   5  13   1        0.95        0.42      1.16 o 
   6  13   1       13.06       13.90      1.84 o 
   7  13   1        0.20       -0.23      1.26 o 
   8  13   1        0.01        1.11      1.67 o 
  -7  14   1        3.25        3.52      2.29 o 
  -6  14   1        2.58        2.70      1.48 o 
  -5  14   1       15.25       16.81      2.02 o 
  -4  14   1        0.36        0.47      1.15 o 
  -3  14   1        1.42        1.07      1.08 o 
  -2  14   1       17.42       24.76      2.14 o 
  -1  14   1       19.87       17.08      2.21 o 
   0  14   1        3.24        2.59      1.01 o 
   1  14   1       11.52       10.69      1.71 o 
   2  14   1        2.91        1.59      1.21 o 
   3  14   1        0.31       -0.06      1.07 o 
   4  14   1        4.27        5.06      1.30 o 
   5  14   1        0.05        0.08      1.18 o 
   6  14   1        6.12        7.89      1.87 o 
   7  14   1        0.17        0.60      1.56 o 
  -5  15   1        0.41       -0.49      1.60 o 
  -4  15   1        0.10       -0.47      1.21 o 
  -3  15   1        0.52        0.67      1.28 o 
  -2  15   1        6.31        5.44      1.44 o 
  -1  15   1       24.14       26.20      2.26 o 
   0  15   1        5.59        3.03      1.24 o 
   1  15   1       38.64       36.94      3.11 o 
   2  15   1        0.34        0.55      1.23 o 
   3  15   1        7.65        7.03      1.62 o 
   4  15   1        8.65        6.58      1.54 o 
   5  15   1        1.46        1.84      1.64 o 
  -3  16   1       28.79       31.64      3.79 o 
  -2  16   1        0.76        1.17      1.47 o 
  -1  16   1        0.13       -1.08      1.08 o 
   0  16   1        3.13        3.21      1.63 o 
   1  16   1        0.85        0.81      1.38 o 
   2  16   1        0.91        0.10      1.41 o 
   3  16   1        0.47        1.64      1.78 o 
   4  16   1        3.95        4.82      1.94 o 
  -3 -15   2       14.39       17.37      2.69 o 
  -2 -15   2        0.22        0.40      1.64 o 
  -1 -15   2        7.79        6.78      1.72 o 
   0 -15   2        0.46        0.46      1.74 o 
   1 -15   2       35.51       39.02      3.24 o 
   2 -15   2        5.87        4.73      1.61 o 
   3 -15   2        4.82        1.72      3.00 o 
   4 -15   2       40.42       42.54      4.11 o 
  -5 -14   2        7.53        6.44      1.98 o 
  -4 -14   2       36.65       34.09      2.96 o 
  -3 -14   2        7.67        7.97      1.69 o 
  -2 -14   2        0.00       -1.09      1.09 o 
  -1 -14   2        0.00       -0.81      1.31 o 
   0 -14   2       81.21       89.88      4.16 o 
   1 -14   2        7.34        5.46      1.52 o 
   2 -14   2        8.55        7.25      1.68 o 
   3 -14   2        0.35       -0.04      1.28 o 
   4 -14   2       38.95       36.20      3.54 o 
   5 -14   2        1.36        3.24      1.36 o 
   6 -14   2       25.00       32.29      2.83 o 
  -6 -13   2       18.17       22.52      3.54 o 
  -5 -13   2        3.02        3.71      1.36 o 
  -4 -13   2       27.03       31.25      2.73 o 
  -3 -13   2       10.34        9.74      1.67 o 
  -2 -13   2       32.67       32.50      2.61 o 
  -1 -13   2        1.89        2.54      2.14 o 
   0 -13   2      162.44      171.36      6.48 o 
   1 -13   2        0.04        0.52      1.07 o 
   2 -13   2        0.79       -0.31      1.32 o 
   3 -13   2       23.17       21.60      2.00 o 
   4 -13   2        2.74        1.50      1.08 o 
   5 -13   2       85.05       84.73      3.66 o 
   6 -13   2        0.10       -0.67      1.19 o 
   7 -13   2        0.01        1.54      1.56 o 
  -7 -12   2        0.34        0.50      1.29 o 
  -6 -12   2       11.69       15.12      2.75 o 
  -5 -12   2        5.24        4.76      1.30 o 
  -4 -12   2        0.83       -0.66      1.66 o 
  -3 -12   2       13.24       12.43      1.89 o 
  -2 -12   2        8.44        7.20      0.97 o 
  -1 -12   2      101.79       97.75      2.93 o 
   0 -12   2        8.28        5.86      1.10 o 
   1 -12   2       22.36       23.58      1.41 o 
   2 -12   2        1.34        0.79      0.67 o 
   3 -12   2       17.97       15.60      2.03 o 
   4 -12   2       77.59       74.76      2.40 o 
   5 -12   2        5.98        6.55      1.01 o 
   6 -12   2       36.85       37.35      4.07 o 
   7 -12   2        1.75        1.98      1.54 o 
   8 -12   2        6.99        4.48      1.79 o 
  -8 -11   2        1.42        2.23      3.19 o 
  -7 -11   2       23.62       25.87      2.46 o 
  -6 -11   2        1.85        1.94      1.14 o 
  -5 -11   2       36.01       33.31      1.77 o 
  -4 -11   2       48.35       44.82      1.87 o 
  -3 -11   2        2.00        2.32      0.87 o 
  -2 -11   2        1.36        1.07      0.66 o 
  -1 -11   2       55.19       54.47      2.90 o 
   0 -11   2       15.70       13.16      1.54 o 
   1 -11   2       47.26       45.88      1.75 o 
   2 -11   2        0.13        0.26      0.59 o 
   3 -11   2       58.37       57.37      2.02 o 
   4 -11   2      160.02      159.45      3.70 o 
   5 -11   2        4.01        5.02      0.88 o 
   6 -11   2       23.31       21.47      2.18 o 
   7 -11   2        0.99        0.52      0.87 o 
   8 -11   2       10.22        9.54      1.96 o 
   9 -11   2        0.69       -1.30      1.49 o 
  -9 -10   2        3.27        2.19      1.51 o 
  -8 -10   2        0.32        0.15      1.18 o 
  -7 -10   2       13.12       11.19      1.53 o 
  -6 -10   2        9.80        9.63      1.11 o 
  -5 -10   2        3.87        3.54      0.82 o 
  -4 -10   2       38.43       40.18      1.73 o 
  -3 -10   2        0.05        0.97      0.62 o 
  -2 -10   2      161.05      152.86      3.52 o 
  -1 -10   2       52.84       52.06      1.87 o 
   0 -10   2        4.49        5.75      0.74 o 
   1 -10   2       12.08       13.62      1.04 o 
   2 -10   2      214.68      213.22      4.32 o 
   3 -10   2        3.12        5.01      1.28 o 
   4 -10   2        3.17        2.18      0.67 o 
   5 -10   2        5.72        5.09      0.85 o 
   6 -10   2        5.15        4.45      0.90 o 
   7 -10   2        3.12        2.12      0.92 o 
   8 -10   2        5.75        7.62      1.18 o 
   9 -10   2        7.83        9.24      1.97 o 
  10 -10   2        6.47        4.52      2.16 o 
 -10  -9   2        0.33        1.62      1.56 o 
  -9  -9   2        2.13        3.69      1.39 o 
  -8  -9   2       22.62       18.26      3.62 o 
  -7  -9   2       17.84       15.95      1.34 o 
  -6  -9   2       19.89       21.58      1.44 o 
  -5  -9   2        0.21        0.04      0.62 o 
  -4  -9   2       98.45       94.98      3.92 o 
  -3  -9   2      117.02      114.00      2.86 o 
  -2  -9   2       22.71       22.76      1.31 o 
  -1  -9   2       22.36       19.61      1.06 o 
   0  -9   2      209.36      202.00      3.41 o 
   1  -9   2        1.39        1.15      0.53 o 
   2  -9   2        7.07        8.11      0.77 o 
   3  -9   2       41.88       42.75      2.05 o 
   4  -9   2      247.48      235.81      4.68 o 
   5  -9   2       58.45       54.10      2.25 o 
   6  -9   2        0.01       -0.01      0.79 o 
   7  -9   2        6.57        7.19      1.07 o 
   8  -9   2        0.15        0.45      0.88 o 
   9  -9   2       44.89       47.43      2.57 o 
  10  -9   2        3.82        2.27      1.63 o 
  11  -9   2        4.51        6.37      2.22 o 
 -10  -8   2        3.62        3.91      1.68 o 
  -9  -8   2        2.25        3.08      2.44 o 
  -8  -8   2        4.60        2.65      0.96 o 
  -7  -8   2       15.01       12.72      1.21 o 
  -6  -8   2       32.62       34.50      1.95 o 
  -5  -8   2       89.24       93.55      2.59 o 
  -4  -8   2       92.89      100.15      3.43 o 
  -3  -8   2        0.93       -0.45      0.45 o 
  -2  -8   2      240.19      227.92      3.66 o 
  -1  -8   2      540.66      523.63      7.20 o 
   0  -8   2      516.32      513.03      7.23 o 
   1  -8   2     1359.11     1324.74     16.80 o 
   2  -8   2        1.60        2.51      0.48 o 
   3  -8   2     1106.89     1068.83     12.94 o 
   4  -8   2     1068.46     1057.19     16.51 o 
   5  -8   2      100.87       96.06      2.54 o 
   6  -8   2        8.12        6.98      0.90 o 
   7  -8   2        7.34        9.49      1.50 o 
   8  -8   2        2.80        0.92      0.84 o 
   9  -8   2       33.39       33.27      4.08 o 
  10  -8   2        3.13        3.46      1.09 o 
  11  -8   2        4.09        2.72      1.74 o 
 -11  -7   2        1.05        3.63      1.64 o 
 -10  -7   2       13.94        9.67      1.75 o 
  -9  -7   2        0.23        0.48      0.83 o 
  -8  -7   2      129.90      141.75      4.38 o 
  -7  -7   2        2.99        3.64      0.80 o 
  -6  -7   2        6.84        5.32      0.91 o 
  -5  -7   2       39.19       45.45      2.83 o 
  -4  -7   2       57.95       64.24      1.95 o 
  -3  -7   2        3.48        6.05      0.59 o 
  -2  -7   2        0.25        0.04      0.28 o 
  -1  -7   2        0.73        1.93      0.66 o 
   0  -7   2      369.59      330.53      6.41 o 
   1  -7   2      555.03      556.92     11.76 o 
   2  -7   2      185.74      179.55      2.69 o 
   3  -7   2      307.86      285.49      3.82 o 
   4  -7   2       61.50       53.60      1.33 o 
   5  -7   2       29.06       30.10      1.67 o 
   6  -7   2       16.31       16.03      1.48 o 
   7  -7   2       25.37       25.05      1.60 o 
   8  -7   2       79.42       85.39      2.82 o 
   9  -7   2        6.17        8.43      1.15 o 
  10  -7   2        9.80       13.86      1.46 o 
  11  -7   2        1.66        1.86      1.15 o 
 -11  -6   2       11.15       10.52      1.89 o 
 -10  -6   2        0.91        0.39      1.19 o 
  -9  -6   2        3.60        2.63      0.95 o 
  -8  -6   2       53.24       53.50      2.72 o 
  -7  -6   2      149.46      162.23      3.74 o 
  -6  -6   2       11.06       10.53      1.24 o 
  -5  -6   2      218.10      232.58      4.61 o 
  -4  -6   2        0.86        0.39      0.40 o 
  -3  -6   2        9.76        8.94      0.80 o 
  -2  -6   2       15.87       20.21      0.95 o 
  -1  -6   2        6.52        3.35      0.37 o 
   0  -6   2      113.72       86.36      2.42 o 
   1  -6   2        0.00        1.29      0.34 o 
   2  -6   2      373.94      317.81      3.92 o 
   3  -6   2       75.56       85.07      1.58 o 
   4  -6   2      198.06      201.45      2.94 o 
   5  -6   2      231.86      249.90      3.99 o 
   6  -6   2        3.99        4.60      0.80 o 
   7  -6   2        0.97        0.68      0.69 o 
   8  -6   2       47.75       51.63      2.50 o 
   9  -6   2       41.26       42.14      2.04 o 
  10  -6   2       22.78       25.18      4.25 o 
  11  -6   2        1.32        2.78      1.17 o 
  12  -6   2        2.46        0.42      1.51 o 
 -11  -5   2        0.16        1.07      1.04 o 
 -10  -5   2       11.98       11.10      1.32 o 
  -9  -5   2       13.17       12.16      1.32 o 
  -8  -5   2        3.03        2.52      0.82 o 
  -7  -5   2        6.22        6.52      0.88 o 
  -6  -5   2       10.66       10.76      1.12 o 
  -5  -5   2        1.89        1.88      0.53 o 
  -4  -5   2       50.28       62.55      1.78 o 
  -3  -5   2      341.87      355.05      5.09 o 
  -2  -5   2       67.47       55.34      1.37 o 
  -1  -5   2      398.08      493.66      6.60 o 
   0  -5   2        1.40       -0.07      0.21 o 
   1  -5   2       12.47       19.65      0.71 o 
   2  -5   2        9.65        7.65      0.45 o 
   3  -5   2      158.66      179.24      2.87 o 
   4  -5   2      203.47      200.75      3.18 o 
   5  -5   2        4.54        5.01      0.47 o 
   6  -5   2       14.87       16.98      0.90 o 
   7  -5   2      107.10      110.28      2.98 o 
   8  -5   2        1.13        0.44      0.97 o 
   9  -5   2       23.37       24.70      2.03 o 
  10  -5   2      181.11      178.55      3.93 o 
  11  -5   2        2.49        0.98      0.97 o 
  12  -5   2       28.93       31.32      2.68 o 
 -11  -4   2        0.21        0.05      1.47 o 
 -10  -4   2        0.19       -0.63      0.81 o 
  -9  -4   2        7.44        8.28      1.58 o 
  -8  -4   2        5.68        5.23      1.01 o 
  -7  -4   2        0.52       -0.02      0.78 o 
  -6  -4   2       60.31       64.81      2.39 o 
  -5  -4   2        0.06        0.26      0.31 o 
  -4  -4   2      251.37      260.40      8.29 o 
  -3  -4   2      419.59      459.71      6.24 o 
  -2  -4   2        6.95       17.99      0.94 o 
  -1  -4   2      325.94      353.73      5.30 o 
   0  -4   2       22.39       23.63      0.72 o 
   1  -4   2        5.83        4.84      0.52 o 
   2  -4   2       40.20       53.03      1.25 o 
   3  -4   2       65.77       81.82      1.44 o 
   4  -4   2       19.87       26.62      0.82 o 
   5  -4   2        1.93        1.62      0.41 o 
   6  -4   2       88.06       86.98      1.81 o 
   7  -4   2        6.64        8.26      1.04 o 
   8  -4   2        0.36        0.49      0.63 o 
   9  -4   2       10.37        9.47      1.11 o 
  10  -4   2       12.03       10.13      1.24 o 
  11  -4   2        0.05        0.52      0.90 o 
  12  -4   2        0.42        1.57      1.43 o 
 -12  -3   2        2.35        1.35      1.90 o 
 -11  -3   2        0.21       -0.25      1.08 o 
 -10  -3   2        1.66        3.07      0.96 o 
  -9  -3   2        1.92        1.09      1.04 o 
  -8  -3   2        3.80        2.84      0.79 o 
  -7  -3   2        5.49        6.74      0.76 o 
  -6  -3   2       32.57       42.32      1.45 o 
  -5  -3   2       20.59       23.04      1.41 o 
  -4  -3   2      281.39      311.22      3.86 o 
  -3  -3   2      823.61      980.05     11.35 o 
  -2  -3   2      393.45      419.21      6.84 o 
  -1  -3   2       67.20       77.09      1.64 o 
   0  -3   2      123.86      134.98      3.43 o 
   1  -3   2      329.00      347.03      5.82 o 
   2  -3   2      186.22      221.94      3.41 o 
   3  -3   2        6.83        4.60      0.37 o 
   4  -3   2      114.48      110.39      1.63 o 
   5  -3   2       23.00       18.92      0.71 o 
   6  -3   2        6.37        6.97      0.62 o 
   7  -3   2      155.41      170.58      2.93 o 
   8  -3   2      322.21      350.84      6.48 o 
   9  -3   2      229.65      233.49      5.73 o 
  10  -3   2       73.66       69.69      3.05 o 
  11  -3   2       19.15       20.49      2.15 o 
  12  -3   2       13.92       12.39      1.91 o 
  13  -3   2        9.03        8.80      2.06 o 
 -12  -2   2        0.10        0.16      1.90 o 
 -11  -2   2        0.20       -0.29      1.02 o 
 -10  -2   2       11.52       10.37      1.23 o 
  -9  -2   2        0.92        1.10      1.61 o 
  -8  -2   2       52.28       54.38      2.00 o 
  -7  -2   2       11.85       13.47      0.94 o 
  -6  -2   2        5.31        6.60      0.60 o 
  -5  -2   2      185.39      194.89      2.67 o 
  -4  -2   2      117.38      114.11      1.65 o 
  -3  -2   2     3165.80     3514.95     36.34 o 
  -2  -2   2      713.22      774.69     15.95 o 
  -1  -2   2      260.20      297.67      7.14 o 
   0  -2   2      173.11      170.28      3.00 o 
   1  -2   2      506.16      505.32      9.21 o 
   2  -2   2      778.13      815.52     12.86 o 
   3  -2   2       41.69       52.52      1.28 o 
   4  -2   2     1096.87     1292.99     14.65 o 
   5  -2   2      403.26      477.01      6.19 o 
   6  -2   2      233.07      244.77      3.90 o 
   7  -2   2      376.13      408.92      5.77 o 
   8  -2   2       40.73       47.79      1.39 o 
   9  -2   2      109.41      114.19      2.99 o 
  10  -2   2        7.12        5.66      1.02 o 
  11  -2   2        0.13        0.34      0.86 o 
  12  -2   2       11.03       10.14      1.77 o 
  13  -2   2        0.35        0.23      1.52 o 
 -12  -1   2       16.47       15.92      2.94 o 
 -11  -1   2        0.69       -0.02      1.38 o 
 -10  -1   2       41.95       41.50      3.92 o 
  -9  -1   2      102.53      101.25      3.01 o 
  -8  -1   2       60.41       61.70      3.65 o 
  -7  -1   2        1.25        1.54      0.47 o 
  -6  -1   2      334.19      354.45      4.24 o 
  -5  -1   2     1118.86     1225.03     12.26 o 
  -4  -1   2     8533.52     9329.64     84.44 o 
  -3  -1   2        9.54       11.78      0.67 o 
  -2  -1   2      544.10      610.87      8.71 o 
  -1  -1   2     6720.97     7366.74    157.48 o 
   0  -1   2      844.50      865.02     19.48 o 
   1  -1   2        1.38        1.36      0.38 o 
   2  -1   2        0.05       -0.22      0.22 o 
   3  -1   2        1.86        1.89      0.82 o 
   4  -1   2       65.68       87.05      2.79 o 
   5  -1   2        0.01       -0.23      0.23 o 
   6  -1   2       12.16       17.33      0.65 o 
   7  -1   2      115.79      126.51      2.31 o 
   8  -1   2      212.38      229.51      4.09 o 
   9  -1   2      149.56      154.80      3.59 o 
  10  -1   2       13.64       12.83      1.19 o 
  11  -1   2        9.26        9.36      1.47 o 
  12  -1   2        0.08       -0.09      1.32 o 
  13  -1   2        3.60        5.61      1.83 o 
 -12   0   2       13.99       14.77      2.43 o 
 -11   0   2        0.31        1.08      1.44 o 
 -10   0   2       41.20       44.92      2.93 o 
  -9   0   2       12.86       13.37      1.48 o 
  -8   0   2       25.36       26.09      2.27 o 
  -7   0   2       12.18       13.52      0.72 o 
  -6   0   2      129.49      132.92      2.54 o 
  -5   0   2      251.33      272.73      3.30 o 
  -4   0   2     3867.64     4287.57     44.16 o 
  -3   0   2        1.06        1.33      0.23 o 
  -2   0   2        6.89        5.88      0.49 o 
  -1   0   2     1608.16     1624.34     36.29 o 
   0   0   2       72.03       64.46      1.89 o 
   1   0   2     1530.88     1617.75     35.43 o 
   2   0   2      221.30      245.80      6.20 o 
   3   0   2      327.98      211.17      6.83 o 
   4   0   2      136.72      144.88      3.50 o 
   5   0   2       76.02       83.83      1.39 o 
   6   0   2       12.46       12.69      0.67 o 
   7   0   2       45.37       43.57      1.26 o 
   8   0   2        0.19       -0.32      0.42 o 
   9   0   2        2.74        1.51      0.69 o 
  10   0   2        5.95        6.25      1.56 o 
  11   0   2        3.11        2.63      1.42 o 
  12   0   2        6.63        4.32      1.65 o 
  13   0   2        2.82        3.05      1.49 o 
 -12   1   2        1.51        2.19      2.57 o 
 -11   1   2        0.49        0.31      1.36 o 
 -10   1   2        0.06       -0.66      0.66 o 
  -9   1   2        1.99        1.15      0.78 o 
  -8   1   2        0.85        0.13      0.69 o 
  -7   1   2        7.44        8.77      0.73 o 
  -6   1   2       65.26       73.19      1.48 o 
  -5   1   2      346.58      422.79      4.74 o 
  -4   1   2     1929.29     2162.02     22.60 o 
  -3   1   2      239.24      263.48      4.00 o 
  -2   1   2      528.75      535.63     28.32 o 
  -1   1   2        1.43        2.68      0.29 o 
   0   1   2     1150.75     1231.88     29.71 o 
   1   1   2      428.59      442.05     10.51 o 
   2   1   2       17.03       14.65      1.05 o 
   3   1   2        0.03       -0.21      0.21 o 
   4   1   2      120.99      125.50      2.55 o 
   5   1   2      470.95      475.00      5.73 o 
   6   1   2      106.15      111.69      2.53 o 
   7   1   2      115.73      129.06      3.00 o 
   8   1   2       40.46       43.55      1.31 o 
   9   1   2       17.73       16.56      1.24 o 
  10   1   2        0.98        0.58      0.69 o 
  11   1   2        0.00       -0.78      0.97 o 
  12   1   2        3.99        4.00      1.30 o 
  13   1   2        0.04       -0.50      1.29 o 
 -12   2   2        0.38       -0.46      1.61 o 
 -11   2   2        0.47        0.75      1.33 o 
 -10   2   2        4.66        3.34      1.70 o 
  -9   2   2        6.38        6.63      0.80 o 
  -8   2   2        7.54        8.29      0.87 o 
  -7   2   2       79.08       84.01      1.70 o 
  -6   2   2      190.17      211.03      3.01 o 
  -5   2   2       19.15       25.89      0.87 o 
  -4   2   2      312.92      350.64      4.44 o 
  -3   2   2        6.55        7.26      0.55 o 
  -2   2   2        0.12       -0.08      0.50 o 
  -1   2   2      992.97      976.56     18.17 o 
   0   2   2      801.82      776.42     17.48 o 
   1   2   2      237.60      230.11      5.76 o 
   2   2   2       14.87       13.24      0.73 o 
   3   2   2        7.78        6.57      4.80 o 
   4   2   2       76.59       83.71      1.64 o 
   5   2   2       85.82       89.03      1.60 o 
   6   2   2      131.17      146.00      2.40 o 
   7   2   2      150.85      153.82      2.64 o 
   8   2   2       39.26       39.93      1.31 o 
   9   2   2        0.46        0.79      0.63 o 
  10   2   2        4.41        5.67      1.33 o 
  11   2   2        0.03       -0.57      1.04 o 
  12   2   2        7.35        9.65      1.65 o 
  13   2   2        0.54       -0.46      1.30 o 
 -12   3   2        2.99        2.45      1.73 o 
 -11   3   2        3.69        2.13      1.37 o 
 -10   3   2       21.56       19.82      1.64 o 
  -9   3   2       15.18       15.75      1.19 o 
  -8   3   2        0.24       -0.49      0.49 o 
  -7   3   2       28.01       31.25      1.16 o 
  -6   3   2       21.60       29.93      1.48 o 
  -5   3   2      623.70      684.82      8.26 o 
  -4   3   2      190.14      229.99      3.35 o 
  -3   3   2       12.19       15.22      0.88 o 
  -2   3   2     1548.50     1504.67     43.11 o 
  -1   3   2      237.10      228.07      4.93 o 
   0   3   2      343.67      352.88      5.87 o 
   1   3   2      105.81       96.02      2.58 o 
   2   3   2        1.29        0.00      0.35 o 
   3   3   2        1.69        0.96      0.25 o 
   4   3   2        8.85       11.34      0.62 o 
   5   3   2        1.30        1.44      0.26 o 
   6   3   2       20.16       24.92      0.78 o 
   7   3   2       40.55       40.40      1.47 o 
   8   3   2       35.41       36.64      1.24 o 
   9   3   2        1.09        1.08      0.71 o 
  10   3   2       18.00       14.72      1.66 o 
  11   3   2        0.09        0.14      0.98 o 
  12   3   2        8.21       11.83      3.39 o 
  13   3   2       12.55        6.32      1.94 o 
 -12   4   2        5.24        3.85      1.69 o 
 -11   4   2       13.79       13.75      1.62 o 
 -10   4   2       24.04       22.75      2.52 o 
  -9   4   2        4.77        4.34      1.78 o 
  -8   4   2       19.60       18.04      1.15 o 
  -7   4   2       21.01       25.79      1.04 o 
  -6   4   2        3.14        1.74      0.41 o 
  -5   4   2       11.73       13.30      1.18 o 
  -4   4   2       24.98       34.86      1.14 o 
  -3   4   2        0.03        0.02      0.15 o 
  -2   4   2        9.94       12.14      0.64 o 
  -1   4   2      531.59      550.78     10.94 o 
   1   4   2      240.47      242.99      6.52 o 
   3   4   2       39.04       43.48      1.18 o 
   4   4   2       16.89       14.25      0.63 o 
   5   4   2       44.82       33.53      1.40 o 
   6   4   2       44.29       48.18      1.83 o 
   7   4   2       96.09      108.44      2.05 o 
   8   4   2      341.83      360.70      6.13 o 
   9   4   2       37.17       40.49      1.94 o 
  10   4   2        1.26        2.55      1.07 o 
  11   4   2        4.48        3.87      1.24 o 
  12   4   2        3.64        2.80      1.50 o 
 -11   5   2       29.46       28.17      2.46 o 
 -10   5   2        0.59        0.09      1.23 o 
  -9   5   2       52.45       49.70      3.10 o 
  -8   5   2      129.22      129.96      4.25 o 
  -7   5   2        0.35        1.38      0.65 o 
  -6   5   2       60.14       67.86      2.57 o 
  -5   5   2        8.22        9.41      0.65 o 
  -4   5   2        1.53        3.50      0.39 o 
  -3   5   2      202.70      240.91      3.44 o 
  -2   5   2      322.82      352.04      4.69 o 
  -1   5   2     2755.62     2879.96     51.04 o 
   0   5   2     1655.93     1758.60     27.52 o 
   1   5   2       87.05       88.70      2.89 o 
   2   5   2       89.67      101.83      2.60 o 
   3   5   2     1068.17     1127.57     24.26 o 
   4   5   2       65.91       61.48      1.77 o 
   5   5   2      216.97      212.91      3.54 o 
   6   5   2       13.65       15.46      0.84 o 
   7   5   2      244.49      253.66      4.53 o 
   8   5   2        2.22        0.55      0.67 o 
   9   5   2       35.46       32.27      2.77 o 
  10   5   2        0.13       -0.21      0.89 o 
  11   5   2        0.30       -0.67      1.03 o 
  12   5   2        2.18        3.67      2.47 o 
 -11   6   2        1.27       -0.43      3.17 o 
 -10   6   2      129.48      140.40      7.10 o 
  -9   6   2      353.27      389.93     10.43 o 
  -8   6   2       65.55       67.59      2.97 o 
  -7   6   2       29.66       29.86      1.52 o 
  -6   6   2       21.93       23.46      1.35 o 
  -5   6   2       13.77       12.19      0.75 o 
  -4   6   2        2.67        2.71      0.32 o 
  -3   6   2        5.12        3.01      0.42 o 
  -2   6   2      159.53      173.03      2.63 o 
  -1   6   2      178.81      173.22      3.61 o 
   0   6   2        1.05        0.25      0.34 o 
   1   6   2       49.57       55.34      1.72 o 
   2   6   2      483.54      462.65      9.19 o 
   3   6   2       44.83       58.84      4.06 o 
   4   6   2      333.86      300.26      5.80 o 
   5   6   2       38.53       43.84      1.55 o 
   6   6   2       50.83       61.49      2.04 o 
   7   6   2      112.86      123.07      2.77 o 
   8   6   2       42.43       40.90      1.70 o 
   9   6   2       14.13       13.93      1.60 o 
  10   6   2        5.02        2.84      1.43 o 
  11   6   2        9.68       13.03      1.96 o 
  12   6   2        0.14        0.37      1.36 o 
 -11   7   2        6.46        5.55      1.94 o 
 -10   7   2        0.47        1.43      1.34 o 
  -9   7   2      117.63      116.17      4.29 o 
  -8   7   2        0.08        0.28      1.01 o 
  -7   7   2      139.32      143.96      3.14 o 
  -6   7   2        8.05        9.62      0.97 o 
  -5   7   2       11.25       13.56      0.99 o 
  -4   7   2        6.43        7.88      0.67 o 
  -3   7   2       15.80       13.38      0.81 o 
  -2   7   2        0.36        1.59      0.42 o 
  -1   7   2        1.21        1.31      0.37 o 
   0   7   2        7.33       10.12      0.66 o 
   1   7   2        3.77        6.52      0.80 o 
   2   7   2      558.33      551.34      9.03 o 
   3   7   2      272.41      261.88      4.80 o 
   4   7   2        6.59        6.82      0.70 o 
   5   7   2      224.76      223.81      4.39 o 
   6   7   2       35.91       37.79      2.58 o 
   7   7   2       69.37       71.81      2.53 o 
   8   7   2       51.04       55.99      2.37 o 
   9   7   2        0.45       -1.23      1.70 o 
  10   7   2       10.85        8.47      1.78 o 
  11   7   2        3.54        2.58      1.44 o 
  12   7   2       11.71       13.12      2.32 o 
 -11   8   2        2.17        2.07      2.10 o 
 -10   8   2        0.27       -0.49      1.64 o 
  -9   8   2       26.12       24.11      2.34 o 
  -8   8   2      124.13      129.97      4.43 o 
  -7   8   2       26.20       24.81      1.75 o 
  -6   8   2        0.49        0.09      0.63 o 
  -5   8   2       69.62       66.04      2.01 o 
  -4   8   2       19.05       17.74      0.97 o 
  -3   8   2       37.54       39.69      1.27 o 
  -2   8   2       20.79       26.38      1.13 o 
  -1   8   2        0.93        1.24      0.47 o 
   0   8   2       39.42       41.25      1.41 o 
   1   8   2       72.15       61.50      1.61 o 
   2   8   2      139.18      133.07      2.67 o 
   3   8   2      131.38      128.49      2.90 o 
   4   8   2      111.33      105.58      2.58 o 
   5   8   2        5.82        5.28      0.74 o 
   6   8   2        0.01        0.25      0.57 o 
   7   8   2       67.82       69.80      2.63 o 
   8   8   2       22.65       23.61      2.45 o 
   9   8   2        3.62        0.77      1.55 o 
  10   8   2        4.32        3.75      1.39 o 
  11   8   2        0.31        1.38      1.72 o 
 -10   9   2       26.35       25.56     12.83 o 
  -9   9   2       15.30       19.10      3.77 o 
  -8   9   2       66.10       55.62     13.73 o 
  -7   9   2      128.62      126.94      4.27 o 
  -6   9   2      141.81      130.24      3.20 o 
  -5   9   2       27.50       26.13      1.31 o 
  -4   9   2      117.92      114.72      2.40 o 
  -3   9   2       47.83       50.83      1.51 o 
  -2   9   2        0.13       -0.29      0.37 o 
  -1   9   2        0.06        0.62      0.76 o 
   0   9   2        8.18       10.07      0.91 o 
   1   9   2      105.22      119.94      2.58 o 
   2   9   2      404.27      358.81      5.92 o 
   3   9   2        5.06        7.64      0.75 o 
   4   9   2      159.11      153.11      3.47 o 
   5   9   2       52.87       50.92      1.86 o 
   6   9   2       34.41       33.45      1.66 o 
   7   9   2        0.18       -0.40      0.75 o 
   8   9   2        0.01       -0.22      1.07 o 
   9   9   2       49.81       51.88      3.27 o 
  10   9   2        0.03       -0.81      1.26 o 
  11   9   2       77.75       71.47      4.44 o 
 -10  10   2        2.83        0.77      1.99 o 
  -9  10   2        0.28        1.21      1.54 o 
  -8  10   2        4.05        5.98      3.30 o 
  -7  10   2       37.28       34.02      2.89 o 
  -6  10   2        4.14        3.55      0.94 o 
  -5  10   2        0.85        1.27      0.62 o 
  -4  10   2       37.81       30.87      1.42 o 
  -3  10   2        0.07        0.25      0.47 o 
  -2  10   2        2.45        2.72      0.53 o 
  -1  10   2       62.66       66.38      1.94 o 
   0  10   2        0.64        0.31      0.51 o 
   1  10   2       54.26       54.56      1.98 o 
   2  10   2      178.18      154.01      3.23 o 
   3  10   2       17.96       13.99      1.17 o 
   4  10   2       17.89       16.68      1.31 o 
   5  10   2        0.03        0.93      0.65 o 
   6  10   2       67.43       67.12      2.38 o 
   7  10   2       10.57       10.63      1.79 o 
   8  10   2       54.11       52.67      3.18 o 
   9  10   2       63.42       58.28      3.53 o 
  10  10   2       12.59       14.78      2.26 o 
  -9  11   2       28.80       28.20      3.77 o 
  -8  11   2       42.89       38.65      3.34 o 
  -7  11   2       17.89       17.87      2.28 o 
  -6  11   2       54.30       59.74      4.57 o 
  -5  11   2        5.06        5.97      0.89 o 
  -4  11   2        4.33        4.57      0.76 o 
  -3  11   2        8.42        8.15      0.83 o 
  -2  11   2        2.12        2.51      0.58 o 
  -1  11   2       50.33       42.39      1.99 o 
   0  11   2       11.50        4.39      0.74 o 
   1  11   2      119.64      111.40      2.72 o 
   2  11   2      183.72      161.04      3.47 o 
   3  11   2       71.95       58.59      1.97 o 
   4  11   2      248.32      227.43      5.51 o 
   5  11   2        3.94        3.24      0.79 o 
   6  11   2       18.23       15.65      2.30 o 
   7  11   2        6.80        6.30      1.60 o 
   8  11   2      111.07      112.55      6.31 o 
   9  11   2        0.83        1.36      2.19 o 
  10  11   2       29.87       26.16      3.14 o 
  -8  12   2       26.79       32.43      4.09 o 
  -7  12   2       19.12       16.25      2.56 o 
  -6  12   2       77.87       87.75      6.58 o 
  -5  12   2       47.10       54.45      2.97 o 
  -4  12   2       88.87       94.91      2.56 o 
  -3  12   2        8.78       10.32      1.10 o 
  -2  12   2       27.59       30.46      1.44 o 
  -1  12   2        1.61       -0.11      0.61 o 
   0  12   2       29.15       20.86      1.37 o 
   1  12   2       61.00       60.56      2.07 o 
   2  12   2       24.15       19.79      1.33 o 
   3  12   2        1.17        0.14      0.65 o 
   4  12   2        1.84        1.63      0.74 o 
   5  12   2        9.58        9.94      1.15 o 
   6  12   2       50.73       47.21      2.68 o 
   7  12   2       12.27       13.91      2.12 o 
   8  12   2        2.92        4.18      1.66 o 
   9  12   2        5.78        5.24      1.96 o 
  -8  13   2        3.04        3.08      2.21 o 
  -7  13   2       11.73       17.37      2.47 o 
  -6  13   2        0.05        0.09      1.31 o 
  -5  13   2        2.50        2.14      1.26 o 
  -4  13   2       11.18       11.59      1.63 o 
  -3  13   2        3.78        2.58      1.18 o 
  -2  13   2       47.10       49.97      1.79 o 
  -1  13   2       25.02       26.27      1.51 o 
   0  13   2        0.11        0.01      0.69 o 
   1  13   2       58.79       60.85      2.24 o 
   2  13   2        3.29        1.92      0.77 o 
   3  13   2        0.11        0.53      0.73 o 
   4  13   2       13.74       12.06      1.21 o 
   5  13   2        1.87        1.78      1.10 o 
   6  13   2        0.02        2.55      1.37 o 
   7  13   2        6.64        3.33      1.67 o 
   8  13   2        8.47        6.26      1.92 o 
  -7  14   2        2.48        0.02      1.99 o 
  -6  14   2        0.16        1.14      1.41 o 
  -5  14   2        0.26        1.64      1.34 o 
  -4  14   2       34.58       35.22      2.75 o 
  -3  14   2       48.98       53.23      2.96 o 
  -2  14   2        2.83        1.68      1.09 o 
  -1  14   2        0.00       -0.69      0.69 o 
   0  14   2        4.39        6.27      1.06 o 
   1  14   2       27.38       27.38      1.75 o 
   2  14   2       23.12       22.61      2.58 o 
   3  14   2        2.92        2.38      1.26 o 
   4  14   2        6.52        6.43      1.44 o 
   5  14   2        6.24        8.15      1.58 o 
   6  14   2        4.54        5.08      1.70 o 
   7  14   2        0.79        0.78      1.55 o 
  -5  15   2        3.87        0.86      1.60 o 
  -4  15   2        2.64        1.82      1.41 o 
  -3  15   2        8.73        9.54      1.74 o 
  -2  15   2        1.67        2.40      1.27 o 
  -1  15   2       43.42       51.73      3.10 o 
   0  15   2        0.00        1.52      1.11 o 
   1  15   2        7.33        5.90      1.27 o 
   2  15   2        3.24        3.95      1.26 o 
   3  15   2        0.00       -0.04      1.22 o 
   4  15   2        4.03        4.67      1.49 o 
   5  15   2       14.24       14.66      2.04 o 
   6  15   2        5.28        5.91      1.92 o 
  -3  16   2        2.03        5.78      2.07 o 
  -2  16   2       12.79       10.24      1.96 o 
  -1  16   2        1.42        1.91      1.34 o 
   0  16   2        0.88        0.29      1.23 o 
   1  16   2        1.99        0.81      1.54 o 
   2  16   2        6.34        7.86      1.82 o 
   3  16   2       11.58       11.24      1.96 o 
   4  16   2      126.18      146.55      6.07 o 
  -2 -15   3        6.62        4.53      1.92 o 
  -1 -15   3       29.19       40.52      3.79 o 
   0 -15   3        2.56        0.19      1.56 o 
   1 -15   3        2.69        3.59      1.84 o 
   2 -15   3       57.32       59.83      4.26 o 
   3 -15   3       26.74       33.27      3.54 o 
   4 -15   3       47.07       52.40      4.50 o 
  -4 -14   3        0.16        2.10      1.65 o 
  -3 -14   3        5.14        4.49      1.56 o 
  -2 -14   3      129.38      132.25      5.20 o 
  -1 -14   3        0.75        0.61      1.31 o 
   0 -14   3        9.43       10.47      1.84 o 
   1 -14   3       20.33       20.80      2.41 o 
   2 -14   3       16.95       15.17      2.27 o 
   3 -14   3        1.03        1.37      1.44 o 
   4 -14   3        1.46        1.03      1.46 o 
   5 -14   3        0.55       -1.02      2.20 o 
   6 -14   3       40.98       48.03      3.70 o 
  -6 -13   3        2.97        2.68      1.73 o 
  -5 -13   3        0.00       -1.31      1.59 o 
  -4 -13   3       10.60        8.91      1.67 o 
  -3 -13   3        9.10        5.41      1.46 o 
  -2 -13   3       47.72       47.96      5.81 o 
  -1 -13   3        6.70        5.22      1.75 o 
   0 -13   3        4.78        3.92      1.12 o 
   1 -13   3        9.03        9.15      1.21 o 
   2 -13   3       32.56       26.97      2.35 o 
   3 -13   3      108.70      115.34      3.46 o 
   4 -13   3        2.14        2.86      1.00 o 
   5 -13   3        8.95        4.84      1.46 o 
   6 -13   3        0.01       -0.37      1.22 o 
   7 -13   3        9.14       10.45      2.12 o 
  -7 -12   3        0.07       -1.25      2.98 o 
  -6 -12   3        0.87        0.58      1.21 o 
  -5 -12   3        2.31        1.91      1.24 o 
  -4 -12   3        7.19        5.30      1.05 o 
  -3 -12   3       79.70       87.36      2.90 o 
  -2 -12   3        0.06       -0.28      0.83 o 
  -1 -12   3        0.13        0.09      0.76 o 
   0 -12   3        0.56        1.33      1.44 o 
   1 -12   3        4.28        3.25      0.90 o 
   2 -12   3        5.14        3.89      0.95 o 
   3 -12   3        0.44        0.64      0.76 o 
   4 -12   3       65.51       63.37      2.32 o 
   5 -12   3        0.93        1.00      0.85 o 
   6 -12   3        4.43        4.94      1.05 o 
   7 -12   3       26.32       27.75      2.73 o 
   8 -12   3        2.19       -0.19      1.57 o 
  -8 -11   3        4.69        3.48      1.69 o 
  -7 -11   3       12.06       10.11      1.65 o 
  -6 -11   3       27.50       23.34      1.64 o 
  -5 -11   3        1.15        1.39      0.81 o 
  -4 -11   3        3.86        3.00      0.88 o 
  -3 -11   3        5.90        6.98      1.28 o 
  -2 -11   3       22.71       20.48      1.50 o 
  -1 -11   3       50.82       48.72      2.07 o 
   0 -11   3        8.75        4.50      0.89 o 
   1 -11   3       52.74       49.17      2.08 o 
   2 -11   3      188.15      194.20      4.21 o 
   3 -11   3        2.98        3.61      1.05 o 
   4 -11   3       20.12       19.54      1.38 o 
   5 -11   3        0.65        0.17      0.74 o 
   6 -11   3       53.43       59.53      2.31 o 
   7 -11   3       25.24       30.75      1.98 o 
   8 -11   3        6.57        4.37      1.39 o 
   9 -11   3        0.80        0.91      1.92 o 
  -8 -10   3        2.07        3.40      1.40 o 
  -7 -10   3       14.32       15.65      1.43 o 
  -6 -10   3        0.00       -0.36      0.91 o 
  -5 -10   3        8.61        8.74      1.11 o 
  -4 -10   3       62.08       61.29      2.21 o 
  -3 -10   3       33.38       36.69      2.25 o 
  -2 -10   3       74.30       75.24      2.35 o 
  -1 -10   3        0.39       -0.37      0.58 o 
   0 -10   3      220.46      209.04      4.82 o 
   1 -10   3       17.95       14.40      1.11 o 
   2 -10   3      122.92      125.49      3.05 o 
   3 -10   3        6.25        5.88      0.85 o 
   4 -10   3        3.62        3.28      0.74 o 
   5 -10   3        3.06        2.53      0.77 o 
   6 -10   3        0.26       -0.68      0.68 o 
   7 -10   3        0.00        0.57      0.90 o 
   8 -10   3        4.24        5.44      1.18 o 
   9 -10   3       21.40       22.89      2.14 o 
  -9  -9   3       13.33       10.40      1.77 o 
  -8  -9   3        7.36        8.16      1.28 o 
  -7  -9   3       12.51       11.84      1.26 o 
  -6  -9   3       12.32       11.93      1.18 o 
  -5  -9   3       30.94       28.75      2.26 o 
  -4  -9   3      124.40      128.03      3.80 o 
  -3  -9   3      176.16      178.08      3.95 o 
  -2  -9   3        5.24        4.53      0.81 o 
  -1  -9   3       31.35       31.01      1.49 o 
   0  -9   3      107.82      104.74      2.97 o 
   1  -9   3       60.29       56.88      1.82 o 
   2  -9   3      670.53      656.13     10.75 o 
   3  -9   3       76.94       73.77      2.50 o 
   4  -9   3       22.57       19.41      1.26 o 
   5  -9   3        6.82        8.82      1.00 o 
   6  -9   3        0.04        0.07      0.66 o 
   7  -9   3       76.06       79.13      2.77 o 
   8  -9   3        6.67        8.20      1.20 o 
   9  -9   3       12.97       12.49      1.42 o 
  10  -9   3       38.64       40.43      2.63 o 
  -9  -8   3        1.59       -1.00      1.02 o 
  -8  -8   3        5.11        5.16      1.12 o 
  -7  -8   3       79.09       81.38      4.03 o 
  -6  -8   3       79.68       87.76      3.58 o 
  -5  -8   3        2.11        1.43      0.65 o 
  -4  -8   3       60.58       59.22      2.01 o 
  -3  -8   3      166.93      177.17      3.83 o 
  -2  -8   3      499.33      502.97      8.63 o 
  -1  -8   3     1097.82     1112.43     17.43 o 
   0  -8   3       19.10       22.78      1.14 o 
   1  -8   3     1361.89     1324.73     18.53 o 
   2  -8   3      761.93      751.27     11.99 o 
   3  -8   3       26.93       25.01      1.31 o 
   4  -8   3       19.27       20.24      1.24 o 
   5  -8   3        6.89        7.43      1.28 o 
   6  -8   3       13.65       14.92      1.18 o 
   7  -8   3       25.25       25.31      1.69 o 
   8  -8   3        2.14        1.44      0.85 o 
   9  -8   3        6.47        6.75      1.80 o 
  10  -8   3        2.52       -0.30      0.97 o 
  11  -8   3        8.70       10.33      2.10 o 
 -10  -7   3       64.76       78.19      4.98 o 
  -9  -7   3        1.59        1.24      1.12 o 
  -8  -7   3       20.93       20.95      1.65 o 
  -7  -7   3       36.32       36.02      2.16 o 
  -6  -7   3       22.92       22.14      1.65 o 
  -5  -7   3        7.62        9.83      1.12 o 
  -4  -7   3        0.79        0.44      0.53 o 
  -3  -7   3        0.02       -0.40      0.47 o 
  -2  -7   3       17.75       12.79      0.84 o 
  -1  -7   3       40.09       47.82      1.53 o 
   0  -7   3        2.07        1.82      0.37 o 
   1  -7   3       97.27       92.48      1.64 o 
   2  -7   3       49.23       57.35      1.32 o 
   3  -7   3      252.06      256.39      3.91 o 
   4  -7   3        7.10        6.32      0.90 o 
   5  -7   3       12.37       12.41      0.99 o 
   6  -7   3      182.09      178.44      3.85 o 
   7  -7   3       15.83       16.02      1.90 o 
   8  -7   3        2.92        2.68      0.87 o 
   9  -7   3       12.92       12.98      1.49 o 
  10  -7   3       17.76       11.64      1.39 o 
  11  -7   3        0.34       -0.03      1.50 o 
 -10  -6   3        2.63        5.84      1.84 o 
  -9  -6   3       34.08       39.15      3.02 o 
  -8  -6   3        4.64        4.42      1.69 o 
  -7  -6   3       39.98       42.63      1.86 o 
  -6  -6   3        9.39       11.71      1.06 o 
  -5  -6   3        9.44       11.50      1.32 o 
  -4  -6   3       32.80       33.60      1.75 o 
  -3  -6   3       31.26       32.55      1.72 o 
  -2  -6   3       23.27       19.96      1.37 o 
  -1  -6   3        0.10        0.22      0.24 o 
   0  -6   3      195.47      155.30      2.23 o 
   1  -6   3        0.05       -0.25      0.25 o 
   2  -6   3      219.07      219.18      2.92 o 
   3  -6   3       85.78       84.01      1.48 o 
   4  -6   3        7.07        6.53      0.58 o 
   5  -6   3       50.58       53.68      1.41 o 
   6  -6   3      107.13      109.93      3.26 o 
   7  -6   3       50.15       45.82      1.98 o 
   8  -6   3      176.87      184.43      5.13 o 
   9  -6   3        0.14        0.33      0.82 o 
  10  -6   3       36.15       34.24      1.70 o 
  11  -6   3       15.38       16.87      2.15 o 
  12  -6   3       30.18       35.94      3.34 o 
 -11  -5   3        2.89        1.91      2.05 o 
 -10  -5   3        1.71        1.53      1.11 o 
  -9  -5   3        3.74        3.49      1.13 o 
  -8  -5   3        1.74        2.67      0.83 o 
  -7  -5   3        0.42        0.40      0.61 o 
  -6  -5   3        0.55        0.17      0.56 o 
  -5  -5   3      112.27      124.09      2.65 o 
  -4  -5   3        1.01        2.46      0.47 o 
  -3  -5   3      295.97      344.91      4.95 o 
  -2  -5   3       22.93       30.80      0.98 o 
  -1  -5   3       53.18       63.41      1.23 o 
   0  -5   3       13.71       11.94      0.53 o 
   1  -5   3       76.51       82.62      1.28 o 
   2  -5   3       87.33       89.99      1.46 o 
   3  -5   3        2.84        3.46      0.33 o 
   4  -5   3       15.90       18.77      0.73 o 
   5  -5   3      203.15      205.20      4.35 o 
   6  -5   3       12.82       11.64      0.77 o 
   7  -5   3       42.43       42.55      1.84 o 
   8  -5   3      247.70      231.95      5.32 o 
   9  -5   3       32.62       29.74      1.81 o 
  10  -5   3       32.37       31.38      1.92 o 
  11  -5   3        0.20        0.59      1.21 o 
  12  -5   3        0.22        0.42      1.37 o 
 -11  -4   3        4.60        2.13      1.93 o 
 -10  -4   3        2.25        0.84      0.87 o 
  -9  -4   3        1.43       -0.20      0.75 o 
  -8  -4   3       24.42       26.87      1.70 o 
  -7  -4   3        0.15       -0.01      0.57 o 
  -6  -4   3      156.05      169.96      3.68 o 
  -5  -4   3        0.70       -0.10      0.40 o 
  -4  -4   3        4.38        7.09      0.65 o 
  -3  -4   3       10.11       12.00      0.68 o 
  -2  -4   3       17.08       17.67      0.69 o 
  -1  -4   3      266.73      307.73      3.86 o 
   0  -4   3       66.65       75.60      1.59 o 
   1  -4   3      348.03      393.21      4.82 o 
   2  -4   3      257.20      302.55      3.84 o 
   3  -4   3        2.05        1.31      0.25 o 
   4  -4   3       93.91      103.32      1.62 o 
   5  -4   3        9.98       12.49      0.73 o 
   6  -4   3       39.45       48.15      1.23 o 
   7  -4   3      146.38      147.58      2.88 o 
   8  -4   3      197.88      208.37      4.84 o 
   9  -4   3       12.96       10.21      1.81 o 
  10  -4   3       31.08       30.27      2.02 o 
  11  -4   3       25.60       24.70      2.33 o 
  12  -4   3        0.15       -0.61      1.29 o 
 -11  -3   3        0.08       -0.73      1.48 o 
 -10  -3   3        0.12       -0.53      1.34 o 
  -9  -3   3        2.53        2.77      0.87 o 
  -8  -3   3       14.45       13.92      1.96 o 
  -7  -3   3       39.61       47.18      1.88 o 
  -6  -3   3       10.75       12.05      0.78 o 
  -5  -3   3      987.29     1109.67     12.27 o 
  -4  -3   3       98.70      122.47      2.68 o 
  -3  -3   3       11.11       10.40      0.54 o 
  -2  -3   3      285.91      359.34      4.84 o 
  -1  -3   3       68.58       75.20      1.29 o 
   0  -3   3       75.10       92.59      2.11 o 
   1  -3   3       43.87       64.41      1.27 o 
   2  -3   3       20.83       36.21      0.76 o 
   3  -3   3        0.40        3.05      0.34 o 
   4  -3   3      250.86      292.68      3.76 o 
   5  -3   3     1283.11     1409.72     17.17 o 
   6  -3   3      729.64      778.02     10.03 o 
   7  -3   3      211.05      217.83      3.49 o 
   8  -3   3      167.06      175.75      3.00 o 
   9  -3   3       24.18       22.51      1.53 o 
  10  -3   3       19.72       19.53      3.76 o 
  11  -3   3        3.06        1.60      1.29 o 
  12  -3   3        1.46       -0.69      1.27 o 
  13  -3   3       12.63       13.54      2.39 o 
 -11  -2   3        8.84        5.57      2.52 o 
 -10  -2   3        8.90        7.58      1.77 o 
  -9  -2   3        7.51        6.57      0.98 o 
  -8  -2   3       97.57       94.30      3.40 o 
  -7  -2   3        0.02       -0.18      0.51 o 
  -6  -2   3      483.34      524.51      6.38 o 
  -5  -2   3      235.74      259.13      3.47 o 
  -4  -2   3      522.28      606.49      6.48 o 
  -3  -2   3      821.89      979.72     10.59 o 
  -2  -2   3      271.40      249.30      3.01 o 
   0  -2   3      557.04      582.66     13.64 o 
   1  -2   3      102.62      118.17      3.29 o 
   2  -2   3     1390.32     1631.21     38.56 o 
   3  -2   3      411.92      494.83      7.16 o 
   4  -2   3      480.85      541.54      6.42 o 
   5  -2   3      580.15      647.17      8.21 o 
   6  -2   3       26.17       22.73      0.83 o 
   7  -2   3      563.61      594.50      7.25 o 
   8  -2   3        4.16        3.71      0.63 o 
   9  -2   3       10.45        9.72      0.97 o 
  10  -2   3        7.92        8.40      1.51 o 
  11  -2   3        1.25        1.10      1.16 o 
  12  -2   3        8.59        6.74      1.65 o 
  13  -2   3       10.35       12.30      2.25 o 
 -12  -1   3       22.59       19.39      3.22 o 
 -11  -1   3       37.10       30.85      3.14 o 
 -10  -1   3       44.72       43.60      3.47 o 
  -9  -1   3        0.05        1.54      0.74 o 
  -8  -1   3       58.36       57.20      2.16 o 
  -7  -1   3      341.46      358.75      4.76 o 
  -6  -1   3     2933.65     3249.58     31.94 o 
  -5  -1   3       23.89       32.11      1.42 o 
  -4  -1   3      187.86      191.26      2.60 o 
  -3  -1   3     1466.44     1664.01     17.50 o 
  -2  -1   3      257.29      287.47      4.04 o 
   0  -1   3       43.96       37.95      1.48 o 
   1  -1   3        3.96        4.98      0.46 o 
   2  -1   3        0.18        0.11      0.18 o 
   3  -1   3        8.83       16.13      0.93 o 
   4  -1   3       30.67       48.70      1.35 o 
   5  -1   3       29.12       32.34      1.00 o 
   6  -1   3      422.51      446.04      6.40 o 
   7  -1   3       71.70       78.60      1.68 o 
   8  -1   3       37.97       40.22      1.27 o 
   9  -1   3        5.16        5.12      0.76 o 
  10  -1   3        6.92        7.46      1.89 o 
  11  -1   3       12.10       12.30      1.97 o 
  12  -1   3       18.48       14.09      2.07 o 
  13  -1   3        2.25        2.19      1.78 o 
 -12   0   3       10.04       10.25      2.67 o 
 -11   0   3        0.72        0.78      1.47 o 
 -10   0   3        0.85        0.24      1.27 o 
  -9   0   3        1.18        2.08      0.77 o 
  -8   0   3       99.37      100.07      3.67 o 
  -7   0   3       29.98       34.00      1.21 o 
  -6   0   3       46.90       49.64      1.30 o 
  -5   0   3       58.49       61.30      1.31 o 
  -4   0   3        0.96        2.65      0.34 o 
  -3   0   3     1326.07     1389.33     17.41 o 
  -2   0   3       64.99       73.80      4.10 o 
  -1   0   3      459.08      450.41     32.57 o 
   0   0   3      133.62      147.76      2.96 o 
   1   0   3      345.19      335.79      5.61 o 
   2   0   3      443.39      462.00      7.37 o 
   3   0   3        0.16        0.16      0.24 o 
   4   0   3        3.19        5.20      0.49 o 
   5   0   3      397.07      392.86      5.53 o 
   6   0   3       36.82       44.52      2.23 o 
   7   0   3       84.81       80.69      1.66 o 
   8   0   3        6.74        7.04      0.75 o 
   9   0   3        0.09        0.34      0.45 o 
  10   0   3        1.19        0.32      0.86 o 
  11   0   3        0.29        0.98      1.13 o 
  12   0   3       11.49       12.12      2.01 o 
  13   0   3        8.83       11.06      2.07 o 
 -12   1   3        2.94        4.79      2.25 o 
 -11   1   3        0.41        0.91      2.44 o 
 -10   1   3        1.92        2.49      1.60 o 
  -9   1   3        0.29       -0.78      0.78 o 
  -8   1   3       34.03       41.35      1.49 o 
  -7   1   3      111.86      124.16      2.19 o 
  -6   1   3      631.16      722.99      8.36 o 
  -5   1   3        2.22        2.48      0.46 o 
  -4   1   3      230.18      252.43      3.34 o 
  -3   1   3      304.95      290.08      5.28 o 
  -2   1   3       28.61       43.39      1.40 o 
  -1   1   3      196.52      211.28      4.17 o 
   0   1   3        5.18        0.99      0.61 o 
   1   1   3        0.39       -0.41      0.41 o 
   2   1   3      671.27      707.67     11.10 o 
   3   1   3     1775.92     1610.85    216.38 o 
   4   1   3      333.43      344.35      7.63 o 
   5   1   3      290.95      313.04      4.80 o 
   6   1   3        1.15        0.38      0.26 o 
   7   1   3       19.26       16.16      1.30 o 
   8   1   3        2.97        4.36      0.61 o 
   9   1   3        0.00        0.36      0.58 o 
  10   1   3       10.10       11.75      1.59 o 
  11   1   3        0.02        1.08      1.08 o 
  12   1   3        0.21        0.20      1.19 o 
  13   1   3        6.55        6.81      1.85 o 
 -12   2   3        0.17        0.89      1.85 o 
 -11   2   3        0.12       -1.34      1.40 o 
 -10   2   3        2.89        2.20      1.08 o 
  -9   2   3       24.08       22.96      1.73 o 
  -8   2   3       16.93       17.29      1.52 o 
  -7   2   3        3.24        3.31      0.52 o 
  -6   2   3        2.13        1.61      0.40 o 
  -5   2   3        8.04       11.92      0.57 o 
  -4   2   3        2.07        2.46      0.39 o 
  -3   2   3      346.36      355.68      5.41 o 
  -2   2   3       75.38       70.83      2.24 o 
  -1   2   3       10.43       10.20      0.51 o 
   0   2   3        2.68        2.46      0.50 o 
   1   2   3        5.56       10.03      1.40 o 
   2   2   3       17.95       27.76      1.00 o 
   3   2   3        2.23        1.33      0.49 o 
   4   2   3       49.00       50.60      1.37 o 
   5   2   3      115.74      115.19      2.16 o 
   6   2   3       78.47       75.71      1.74 o 
   7   2   3        0.08        0.02      0.40 o 
   8   2   3        0.81        1.23      0.53 o 
   9   2   3        0.11       -0.63      0.63 o 
  10   2   3        6.16        5.13      1.44 o 
  11   2   3        0.05       -0.36      1.01 o 
  12   2   3       14.61       11.46      1.94 o 
  13   2   3        2.15        1.28      1.40 o 
 -12   3   3       19.73       19.98      3.25 o 
 -11   3   3        4.47        1.51      1.76 o 
 -10   3   3        0.71        0.18      0.95 o 
  -9   3   3        0.57        1.08      1.02 o 
  -8   3   3        6.46        8.29      1.04 o 
  -7   3   3       82.64       85.00      2.05 o 
  -6   3   3      149.09      168.95      2.55 o 
  -5   3   3        6.52        9.71      0.68 o 
  -4   3   3      651.68      716.45      9.33 o 
  -3   3   3        0.01       -0.07      0.32 o 
  -2   3   3      538.99      547.54      9.23 o 
   0   3   3       54.63       49.35      4.24 o 
   1   3   3        5.11        4.24      1.04 o 
   2   3   3        1.63        1.62      0.38 o 
   3   3   3        1.64        7.01      0.50 o 
   4   3   3      193.28      182.81      3.05 o 
   5   3   3      431.03      453.98      6.08 o 
   6   3   3      521.31      566.07      8.35 o 
   7   3   3       53.71       53.69      1.57 o 
   8   3   3       39.46       41.90      1.55 o 
   9   3   3       25.29       23.49      1.34 o 
  10   3   3       54.28       49.71      2.63 o 
  11   3   3       40.41       39.81      4.25 o 
  12   3   3        6.19        3.04      1.31 o 
  13   3   3        2.21        2.02      2.06 o 
 -11   4   3       12.22       13.96      1.68 o 
 -10   4   3       36.45       35.31      2.77 o 
  -9   4   3        2.89        3.46      1.76 o 
  -8   4   3       14.37       15.52      1.93 o 
  -7   4   3        2.39        2.46      0.66 o 
  -6   4   3        2.04        0.82      0.53 o 
  -5   4   3        2.77        2.72      0.51 o 
  -4   4   3      108.33      107.29      2.24 o 
  -3   4   3     1025.42     1040.50     15.01 o 
  -2   4   3      338.35      344.84      5.42 o 
  -1   4   3      356.36      384.88      6.73 o 
   0   4   3      961.28     1022.52     35.92 o 
   2   4   3       44.01       32.27      2.28 o 
   3   4   3     1059.22     1073.38     19.37 o 
   4   4   3      173.86      197.28      3.35 o 
   5   4   3      426.36      453.07      6.13 o 
   6   4   3      562.08      568.23      8.42 o 
   7   4   3       11.72       10.45      0.81 o 
   8   4   3        5.90        5.96      1.10 o 
   9   4   3        0.79        0.82      0.68 o 
  10   4   3        0.02        1.33      1.02 o 
  11   4   3       33.05       33.37      2.56 o 
  12   4   3       11.48        6.72      1.77 o 
  13   4   3       36.33       36.86      3.84 o 
 -11   5   3       58.68       60.44      4.68 o 
 -10   5   3       42.46       36.23      3.71 o 
  -9   5   3       24.12       25.33      3.00 o 
  -8   5   3       36.44       44.72      2.12 o 
  -7   5   3        0.78        0.15      0.58 o 
  -6   5   3        0.02       -0.18      0.47 o 
  -5   5   3       71.29       81.41      2.06 o 
  -4   5   3      158.21      169.54      3.16 o 
  -3   5   3      974.57     1032.01     13.31 o 
  -2   5   3      492.80      512.91      6.55 o 
  -1   5   3       51.44       23.13      2.53 o 
   0   5   3        0.01        0.47      0.55 o 
   1   5   3     1108.36     1176.99     23.46 o 
   2   5   3       51.28       40.48      1.53 o 
   3   5   3      461.02      431.28      7.13 o 
   4   5   3       83.46       93.55      2.13 o 
   5   5   3      432.00      448.41      6.16 o 
   6   5   3       11.32       15.30      0.90 o 
   7   5   3       86.02       93.39      2.24 o 
   8   5   3        0.51        1.19      0.58 o 
   9   5   3        0.14        0.93      0.65 o 
  10   5   3        1.17        2.86      1.13 o 
  11   5   3       19.46       13.42      3.19 o 
  12   5   3        4.20        3.49      1.42 o 
 -11   6   3      144.38      142.02     10.53 o 
 -10   6   3        8.38        7.99      1.76 o 
  -9   6   3        2.35        1.61      1.26 o 
  -8   6   3       20.34       18.02      1.85 o 
  -7   6   3        7.78        7.21      0.88 o 
  -6   6   3        2.16        1.51      0.58 o 
  -5   6   3        5.21        5.65      0.71 o 
  -4   6   3       36.30       40.92      1.30 o 
  -3   6   3        0.07        0.13      0.30 o 
  -2   6   3       91.46      102.53      1.90 o 
  -1   6   3       69.89       77.82      2.88 o 
   0   6   3      101.68       96.28      2.95 o 
   1   6   3      617.79      691.69     13.84 o 
   2   6   3      658.93      597.74     11.53 o 
   3   6   3      964.00      964.56     21.05 o 
   4   6   3       67.84       79.41      2.05 o 
   5   6   3        8.32        9.82      0.80 o 
   6   6   3      155.72      166.35      3.21 o 
   7   6   3       16.53       15.61      1.05 o 
   8   6   3        0.42       -0.53      0.53 o 
   9   6   3       32.17       36.70      1.79 o 
  10   6   3        6.09        4.83      1.23 o 
  11   6   3       11.55       11.14      5.65 o 
  12   6   3       10.16       13.19      2.83 o 
 -11   7   3        3.27        2.62      2.18 o 
 -10   7   3       18.92       20.59      2.95 o 
  -9   7   3       42.63       42.65      2.97 o 
  -8   7   3        9.27        6.63      1.33 o 
  -7   7   3       46.12       49.44      1.93 o 
  -6   7   3        0.10       -0.05      0.62 o 
  -5   7   3       52.38       57.74      1.80 o 
  -4   7   3       15.67       16.71      1.06 o 
  -3   7   3        0.10        0.45      0.35 o 
  -2   7   3        0.22       -0.02      0.25 o 
  -1   7   3        0.02       -0.15      0.32 o 
   0   7   3      354.63      341.70      6.36 o 
   1   7   3      193.68      185.73      3.92 o 
   2   7   3       17.50       17.01      1.22 o 
   3   7   3      303.80      292.03      5.65 o 
   4   7   3        4.55        2.84      0.66 o 
   5   7   3      285.30      293.68      5.40 o 
   6   7   3       14.23       12.95      0.98 o 
   7   7   3        0.01        0.82      0.69 o 
   8   7   3       55.89       55.37      2.84 o 
   9   7   3       36.09       38.14      3.14 o 
  10   7   3       11.79       11.55      1.85 o 
  11   7   3        0.86        2.50      2.03 o 
  12   7   3        8.91        7.15      2.11 o 
 -10   8   3       10.31        8.60      1.83 o 
  -9   8   3       63.15       65.36      3.46 o 
  -8   8   3       15.63       13.14      1.79 o 
  -7   8   3        1.81        1.98      0.76 o 
  -6   8   3        0.96        0.33      0.73 o 
  -5   8   3        6.17        5.43      1.03 o 
  -4   8   3        0.01       -0.03      0.40 o 
  -3   8   3        0.03        0.18      0.37 o 
  -2   8   3       17.65       17.63      0.80 o 
  -1   8   3       25.37       17.03      1.31 o 
   0   8   3      499.36      457.28      7.09 o 
   1   8   3      195.86      183.64      3.34 o 
   2   8   3      377.75      369.11      5.87 o 
   3   8   3       25.95       26.67      1.84 o 
   4   8   3       27.66       28.46      1.39 o 
   5   8   3       79.03       78.40      2.19 o 
   6   8   3       42.90       42.27      1.68 o 
   7   8   3       20.63       21.56      2.30 o 
   8   8   3        0.59        1.02      0.82 o 
   9   8   3       28.65       26.89      3.19 o 
  10   8   3        1.12        1.18      1.30 o 
  11   8   3        0.99        0.64      1.37 o 
  12   8   3       31.55       27.77      3.23 o 
 -10   9   3       27.42       27.96      3.67 o 
  -9   9   3       49.98       48.61      3.48 o 
  -8   9   3       26.73       27.00      2.39 o 
  -7   9   3        4.13        1.16      0.82 o 
  -6   9   3       71.79       68.72      2.95 o 
  -5   9   3       15.83       15.95      1.14 o 
  -4   9   3        3.54        2.60      0.61 o 
  -3   9   3        1.09        0.54      0.44 o 
  -2   9   3        2.92        3.54      0.49 o 
  -1   9   3       63.31       70.50      2.16 o 
   0   9   3      118.59       96.61      2.24 o 
   1   9   3        0.06       -0.05      0.36 o 
   2   9   3       35.48       33.94      1.40 o 
   3   9   3       38.32       39.41      1.52 o 
   4   9   3      131.05      118.99      2.90 o 
   5   9   3       14.77       17.97      1.23 o 
   6   9   3        9.89       11.19      1.07 o 
   7   9   3      143.51      147.25      6.93 o 
   8   9   3        4.92        3.99      1.69 o 
   9   9   3      264.66      261.52     11.24 o 
  10   9   3      102.05      106.24      4.88 o 
  11   9   3        8.87        6.79      1.97 o 
  -9  10   3       12.37       10.93      2.80 o 
  -8  10   3        7.28        5.51      1.74 o 
  -7  10   3        7.62        7.98      1.52 o 
  -6  10   3        0.08        0.25      0.74 o 
  -5  10   3       16.95       14.56      1.38 o 
  -4  10   3        2.30        0.92      0.56 o 
  -3  10   3       15.60       17.17      1.04 o 
  -2  10   3        6.07        3.42      0.55 o 
  -1  10   3      108.70      109.76      2.61 o 
   0  10   3      572.02      489.01      7.81 o 
   1  10   3      109.40       67.14      1.90 o 
   2  10   3      213.87      189.07      3.72 o 
   3  10   3        5.95        4.17      0.69 o 
   4  10   3       62.87       51.35      1.91 o 
   5  10   3        3.57        5.37      0.83 o 
   6  10   3      130.55      117.80      3.85 o 
   7  10   3       34.69       34.00      2.12 o 
   8  10   3      104.57      104.99      8.18 o 
   9  10   3       94.72       96.48      6.71 o 
  10  10   3        7.77        4.61      1.61 o 
  11  10   3        8.17        9.92      2.35 o 
  -9  11   3        0.03       -1.32      1.82 o 
  -8  11   3       64.40       75.22      4.40 o 
  -7  11   3        8.79       12.21      2.06 o 
  -6  11   3        4.70        4.99      1.03 o 
  -5  11   3        0.80       -0.05      0.66 o 
  -4  11   3        6.83        7.93      0.89 o 
  -3  11   3       45.17       38.33      1.54 o 
  -2  11   3       19.46       14.58      0.91 o 
  -1  11   3       21.95       18.18      1.20 o 
   0  11   3      104.55       80.05      2.23 o 
   1  11   3       84.94       63.61      1.97 o 
   2  11   3      156.98      133.18      3.02 o 
   3  11   3        2.82        1.59      0.62 o 
   4  11   3      114.24      103.50      2.67 o 
   5  11   3        0.02       -0.55      0.70 o 
   6  11   3       91.21       86.29      3.17 o 
   7  11   3        3.47        1.69      1.53 o 
   8  11   3       35.61       31.58      5.07 o 
   9  11   3        6.12        4.07      2.52 o 
  10  11   3        4.66        7.08      2.00 o 
  -8  12   3       17.78       21.75      3.43 o 
  -7  12   3       22.10       27.68      4.40 o 
  -6  12   3       52.17       59.47      3.58 o 
  -5  12   3        6.51        5.96      0.96 o 
  -4  12   3        4.73        3.86      0.82 o 
  -3  12   3        0.98        0.52      0.63 o 
  -2  12   3        6.90        3.67      0.67 o 
  -1  12   3      164.11      146.71      3.42 o 
   0  12   3        8.12        5.81      0.89 o 
   1  12   3        0.18        0.47      0.58 o 
   2  12   3       43.41       36.16      1.74 o 
   3  12   3       10.62        8.77      1.06 o 
   4  12   3       42.55       41.99      1.88 o 
   5  12   3       14.41       13.92      1.77 o 
   6  12   3        1.00        0.80      0.86 o 
   7  12   3        7.90        4.13      1.20 o 
   8  12   3        6.84        7.39      2.47 o 
   9  12   3       20.91       19.84      4.30 o 
  -7  13   3        1.72        1.94      1.83 o 
  -6  13   3        4.95        6.85      1.81 o 
  -5  13   3        2.47        1.20      1.18 o 
  -4  13   3       21.99       25.87      1.63 o 
  -3  13   3       24.82       28.52      1.55 o 
  -2  13   3        0.91        0.27      0.63 o 
  -1  13   3        0.51        0.71      0.67 o 
   0  13   3        6.56        5.45      0.93 o 
   1  13   3        0.81        0.22      0.97 o 
   2  13   3        4.20        2.85      0.95 o 
   3  13   3        5.54        5.27      0.94 o 
   4  13   3        0.00        0.56      0.75 o 
   5  13   3       16.30       15.12      1.38 o 
   6  13   3        1.92        3.50      1.19 o 
   7  13   3       16.66       17.18      2.30 o 
   8  13   3        1.10        1.54      2.23 o 
  -6  14   3       20.63       24.93      3.45 o 
  -5  14   3       43.53       45.30      3.16 o 
  -4  14   3        6.96        7.44      1.72 o 
  -3  14   3       11.63       11.03      1.31 o 
  -2  14   3        7.32        9.61      0.99 o 
  -1  14   3       49.35       49.21      1.92 o 
   0  14   3       21.80       21.71      1.60 o 
   1  14   3        1.07        0.17      0.73 o 
   2  14   3       14.48       15.93      2.09 o 
   3  14   3       44.00       46.57      2.14 o 
   4  14   3        0.29       -0.12      0.81 o 
   5  14   3        0.41       -0.13      0.98 o 
   6  14   3       18.24       21.26      2.56 o 
   7  14   3        4.95        3.47      1.75 o 
   8  14   3        1.75        1.19      1.82 o 
  -5  15   3        0.21        2.19      2.04 o 
  -4  15   3        0.21        1.61      1.31 o 
  -3  15   3       22.32       29.91      4.20 o 
  -2  15   3        0.03        0.38      1.56 o 
  -1  15   3        2.05        0.67      0.80 o 
   0  15   3        0.00       -0.86      0.86 o 
   1  15   3        0.18        0.07      1.06 o 
   2  15   3       31.58       33.71      2.00 o 
   3  15   3        6.53        5.57      1.40 o 
   4  15   3        2.21        0.46      1.24 o 
   5  15   3       23.85       27.23      2.50 o 
   6  15   3       21.36       23.17      7.05 o 
  -4  16   3       34.82       32.28      3.97 o 
  -3  16   3        4.80        7.46      2.44 o 
  -2  16   3        0.09        0.28      1.33 o 
  -1  16   3        0.45       -0.29      1.26 o 
   0  16   3        3.25        2.46      1.43 o 
   1  16   3       46.19       41.10      2.88 o 
   2  16   3      177.10      208.67      5.59 o 
   3  16   3        9.43        5.46      2.21 o 
   4  16   3      144.13      145.57      5.22 o 
   5  16   3       51.02       62.57      4.49 o 
   0  17   3        3.43        0.97      2.00 o 
   1  17   3       68.97       80.63      5.23 o 
  -1 -15   4        6.21        3.84      1.89 o 
   0 -15   4       28.22       34.63      3.50 o 
   1 -15   4        8.97       12.03      2.46 o 
   2 -15   4       32.50       35.54      3.57 o 
  -3 -14   4        0.44       -1.36      1.45 o 
  -2 -14   4        2.13        2.62      2.44 o 
  -1 -14   4       25.84       25.08      3.11 o 
   0 -14   4        0.85        2.10      1.46 o 
   1 -14   4        7.19        8.63      1.77 o 
   2 -14   4        0.79        1.53      1.67 o 
   3 -14   4        7.99        8.62      1.84 o 
   4 -14   4       26.73       32.11      2.95 o 
   5 -14   4        5.44        4.12      3.13 o 
  -5 -13   4       12.53       13.57      2.31 o 
  -4 -13   4        3.30        3.72      1.44 o 
  -3 -13   4        4.56        5.34      1.33 o 
  -2 -13   4        2.12        1.29      0.97 o 
  -1 -13   4        0.30        0.08      0.90 o 
   0 -13   4       35.10       29.87      1.95 o 
   1 -13   4       70.48       77.89      2.88 o 
   2 -13   4       16.47       15.51      3.27 o 
   3 -13   4       17.36       16.52      1.56 o 
   4 -13   4       10.87       12.83      1.63 o 
   5 -13   4        8.64       10.20      1.79 o 
   6 -13   4        4.78        2.78      1.26 o 
   7 -13   4       17.30       21.30      5.01 o 
  -6 -12   4        4.46        4.41      1.61 o 
  -5 -12   4       24.03       26.22      1.85 o 
  -4 -12   4        0.19       -0.04      0.91 o 
  -3 -12   4       15.44       14.46      2.99 o 
  -2 -12   4        4.92        3.72      1.00 o 
  -1 -12   4        1.64        2.08      0.89 o 
   0 -12   4       29.35       26.82      1.79 o 
   1 -12   4        1.22        0.83      0.90 o 
   2 -12   4       59.01       56.64      2.41 o 
   3 -12   4       34.20       38.58      2.14 o 
   4 -12   4        4.98        4.24      1.05 o 
   5 -12   4        7.50        8.65      1.18 o 
   6 -12   4        1.07        0.54      1.19 o 
   7 -12   4        0.44        0.46      1.04 o 
   8 -12   4        9.79        8.30      4.29 o 
  -7 -11   4        0.41        3.48      2.64 o 
  -6 -11   4       16.78       16.25      1.51 o 
  -5 -11   4        0.71       -0.47      0.97 o 
  -4 -11   4        4.46        2.51      0.94 o 
  -3 -11   4        4.02        3.00      0.94 o 
  -2 -11   4       40.97       35.65      2.05 o 
  -1 -11   4       15.14       13.99      1.33 o 
   0 -11   4       45.52       45.19      2.90 o 
   1 -11   4        2.52        2.02      0.83 o 
   2 -11   4        3.01        2.32      0.85 o 
   3 -11   4        3.88        4.65      0.95 o 
   4 -11   4       77.21       84.06      2.59 o 
   5 -11   4       57.15       66.60      2.40 o 
   6 -11   4       14.30       17.28      2.07 o 
   7 -11   4        0.02       -0.57      0.92 o 
   8 -11   4        0.13       -0.50      1.31 o 
   9 -11   4        4.53        3.56      1.79 o 
  -8 -10   4        1.66        1.01      3.22 o 
  -7 -10   4       13.43       15.63      1.48 o 
  -6 -10   4        1.49        3.08      0.93 o 
  -5 -10   4        5.36        7.47      1.62 o 
  -4 -10   4       73.83       80.15      2.63 o 
  -3 -10   4        5.53        3.97      0.99 o 
  -2 -10   4       68.01       68.03      3.36 o 
  -1 -10   4        9.48        5.50      0.94 o 
   0 -10   4      372.54      372.82      7.63 o 
   1 -10   4        9.81        9.31      1.12 o 
   2 -10   4        5.68        5.49      1.16 o 
   3 -10   4        3.46        3.18      0.98 o 
   4 -10   4        4.19        4.49      0.80 o 
   5 -10   4       17.53       15.45      1.29 o 
   6 -10   4        0.80       -0.15      0.76 o 
   7 -10   4       68.54       71.12      3.59 o 
   8 -10   4      120.06      136.45      5.77 o 
   9 -10   4        7.23        7.09      2.45 o 
  10 -10   4        0.37       -1.56      1.56 o 
  -9  -9   4       24.54       19.80      3.09 o 
  -8  -9   4        0.55       -0.05      1.79 o 
  -7  -9   4        2.32        1.09      0.91 o 
  -6  -9   4      114.73      134.54      3.56 o 
  -5  -9   4      200.83      219.26      4.82 o 
  -4  -9   4       48.71       54.65      3.28 o 
  -3  -9   4       69.42       71.83      2.34 o 
  -2  -9   4      165.68      166.99      4.73 o 
  -1  -9   4      384.83      396.68      7.95 o 
   0  -9   4      722.52      696.18     16.35 o 
   1  -9   4       28.07       25.94      1.79 o 
   2  -9   4      149.39      151.51      4.05 o 
   3  -9   4        2.86        4.09      0.74 o 
   4  -9   4        2.20        0.71      0.85 o 
   5  -9   4       69.24       72.17      2.27 o 
   6  -9   4        1.48        1.51      0.73 o 
   7  -9   4       18.15       18.36      1.53 o 
   8  -9   4       22.70       22.65      1.73 o 
   9  -9   4        1.47        3.32      1.46 o 
  10  -9   4        0.95        0.12      1.46 o 
  -9  -8   4       43.51       46.17      4.18 o 
  -8  -8   4       31.14       30.69      2.03 o 
  -7  -8   4        0.21        1.13      0.80 o 
  -6  -8   4       10.16        8.68      1.04 o 
  -5  -8   4       14.50       16.91      1.43 o 
  -4  -8   4      165.19      177.39      4.00 o 
  -3  -8   4      416.00      434.62      7.77 o 
  -2  -8   4       12.10       13.86      1.08 o 
  -1  -8   4      715.53      700.53     11.52 o 
   0  -8   4      116.53      124.17      2.66 o 
   1  -8   4        7.84        9.58      0.80 o 
   2  -8   4        9.65       12.42      0.89 o 
   3  -8   4        6.36        8.27      0.88 o 
   4  -8   4       52.29       53.11      1.87 o 
   5  -8   4       23.80       30.20      1.54 o 
   6  -8   4       18.05       19.02      1.61 o 
   7  -8   4        1.47        1.16      0.80 o 
   8  -8   4        2.36        2.21      1.23 o 
   9  -8   4       29.68       29.43      8.94 o 
  10  -8   4        0.84       -1.12      1.70 o 
  11  -8   4       10.53       11.73      2.16 o 
 -10  -7   4       10.84       11.04      2.64 o 
  -9  -7   4       11.46        6.21      1.86 o 
  -8  -7   4        4.53        4.40      0.98 o 
  -7  -7   4        1.61        1.43      1.00 o 
  -6  -7   4        0.86        0.68      0.67 o 
  -5  -7   4        4.06        1.93      0.88 o 
  -4  -7   4        0.81        1.51      0.95 o 
  -3  -7   4        3.91        2.26      0.57 o 
  -2  -7   4       20.94       19.03      0.99 o 
  -1  -7   4        3.62        4.05      0.64 o 
   0  -7   4      126.93      139.15      2.33 o 
   1  -7   4      338.62      351.52      5.04 o 
   2  -7   4        3.29        2.47      0.47 o 
   3  -7   4        1.02        0.62      0.40 o 
   4  -7   4      317.71      310.50      4.66 o 
   5  -7   4       51.36       44.65      2.13 o 
   6  -7   4       26.90       23.76      1.48 o 
   7  -7   4       32.03       29.52      1.76 o 
   8  -7   4       28.12       22.35      2.40 o 
   9  -7   4        8.60        6.96      1.25 o 
  10  -7   4       10.09        7.14      1.91 o 
  11  -7   4        2.98        2.90      1.50 o 
 -10  -6   4        0.74        2.42      2.06 o 
  -9  -6   4        5.71        4.06      1.72 o 
  -8  -6   4        8.55        6.77      1.05 o 
  -7  -6   4       17.33       22.77      1.44 o 
  -6  -6   4       16.29       16.22      1.80 o 
  -5  -6   4       44.79       52.69      2.37 o 
  -4  -6   4       26.13       27.93      1.95 o 
  -3  -6   4        0.20        0.61      0.42 o 
  -2  -6   4        2.27        0.00      0.35 o 
  -1  -6   4        1.68        0.46      0.32 o 
   0  -6   4       95.97       94.80      1.72 o 
   1  -6   4        0.81        0.74      0.32 o 
   2  -6   4        4.11        3.39      0.41 o 
   3  -6   4      147.55      156.67      2.64 o 
   4  -6   4       79.75       86.51      1.82 o 
   5  -6   4       33.01       30.96      1.16 o 
   6  -6   4      391.95      375.08      5.98 o 
   7  -6   4       10.06       11.20      1.13 o 
   8  -6   4      171.83      166.25      4.21 o 
   9  -6   4       37.79       35.38      1.70 o 
  10  -6   4       48.05       50.34      3.15 o 
  11  -6   4        6.37        4.94      1.58 o 
  12  -6   4        0.65       -0.98      1.50 o 
 -10  -5   4        1.13        2.58      1.67 o 
  -9  -5   4        0.62        0.64      1.48 o 
  -8  -5   4       20.66       23.16      1.58 o 
  -7  -5   4        6.37        5.26      0.83 o 
  -6  -5   4       20.97       27.11      1.41 o 
  -5  -5   4       27.60       33.42      1.36 o 
  -4  -5   4       17.21       21.11      1.02 o 
  -3  -5   4        7.24        6.67      0.68 o 
  -2  -5   4        0.17        0.57      0.34 o 
  -1  -5   4        1.07        0.80      0.34 o 
   0  -5   4        0.53        0.27      0.25 o 
   1  -5   4        2.87        3.67      0.37 o 
   2  -5   4      128.51      148.06      2.23 o 
   3  -5   4      130.14      123.56      2.15 o 
   4  -5   4      155.26      164.38      3.32 o 
   5  -5   4       12.73        9.14      0.65 o 
   6  -5   4       71.59       72.91      1.79 o 
   7  -5   4       78.08       82.51      2.25 o 
   8  -5   4        0.30        1.05      0.70 o 
   9  -5   4        0.54        1.99      0.82 o 
  10  -5   4        4.35        6.13      1.56 o 
  11  -5   4        8.27        7.19      2.87 o 
  12  -5   4        1.74        0.59      2.38 o 
 -11  -4   4        0.00       -0.51      1.97 o 
 -10  -4   4       14.26       11.94      2.27 o 
  -9  -4   4        0.07        0.53      2.05 o 
  -8  -4   4       35.34       35.35      2.62 o 
  -7  -4   4       89.15       93.62      2.84 o 
  -6  -4   4        1.99        2.25      0.57 o 
  -5  -4   4        1.71        0.16      0.49 o 
  -4  -4   4        3.39        6.73      1.16 o 
  -3  -4   4      328.49      357.33      5.07 o 
  -2  -4   4       58.92       58.83      1.16 o 
  -1  -4   4      169.03      173.40      2.61 o 
   0  -4   4      155.94      162.08      2.31 o 
   1  -4   4       36.37       34.49      0.81 o 
   2  -4   4        2.32        2.70      0.33 o 
   3  -4   4      422.23      499.72      6.06 o 
   4  -4   4      198.61      221.57      3.29 o 
   5  -4   4      350.83      352.48      4.92 o 
   6  -4   4      681.72      697.38      9.07 o 
   7  -4   4      113.74      113.12      2.40 o 
   8  -4   4      118.15      108.78      2.30 o 
   9  -4   4       40.43       39.27      4.39 o 
  10  -4   4        0.47        1.30      1.17 o 
  11  -4   4       45.60       42.97      3.15 o 
  12  -4   4       37.60       37.67      8.87 o 
 -11  -3   4        0.12        1.63      2.10 o 
 -10  -3   4        0.04       -1.32      1.32 o 
  -9  -3   4       22.13       18.74      2.44 o 
  -8  -3   4       15.08       15.30      1.78 o 
  -7  -3   4      385.28      413.27      7.43 o 
  -6  -3   4       97.48      111.19      2.32 o 
  -5  -3   4       32.06       34.03      1.90 o 
  -4  -3   4      104.10      128.85      2.33 o 
  -3  -3   4        2.66        3.46      0.41 o 
  -2  -3   4       60.73       75.61      1.47 o 
  -1  -3   4       97.68      120.92      2.08 o 
   0  -3   4      358.62      448.99      6.64 o 
   1  -3   4       43.65       66.28      1.42 o 
   2  -3   4      603.02      737.03     13.17 o 
   3  -3   4     3397.40     3906.79     46.04 o 
   4  -3   4      643.57      691.50      8.13 o 
   5  -3   4       17.32       15.96      0.65 o 
   6  -3   4      141.41      143.77      2.44 o 
   7  -3   4        0.00        0.18      0.42 o 
   8  -3   4        3.98        4.27      0.63 o 
   9  -3   4        0.15        0.21      1.07 o 
  10  -3   4       14.39       13.57      2.82 o 
  11  -3   4       36.38       37.93      2.95 o 
  12  -3   4        0.55        1.00      2.04 o 
  13  -3   4        0.22       -1.42      1.42 o 
 -11  -2   4        5.75        6.13      1.89 o 
 -10  -2   4       86.38       80.94      4.52 o 
  -9  -2   4       28.14       31.67      3.91 o 
  -8  -2   4      453.66      470.88     10.46 o 
  -7  -2   4       16.19       14.59      1.15 o 
  -6  -2   4      342.26      367.89      5.06 o 
  -5  -2   4      664.57      774.18      9.35 o 
  -4  -2   4      166.54      164.49      2.37 o 
  -3  -2   4        8.84        9.99      0.72 o 
  -2  -2   4      119.93      117.95      2.32 o 
  -1  -2   4       48.93       55.06      2.53 o 
   0  -2   4      339.22      369.88      7.38 o 
   1  -2   4       88.79      104.63      1.86 o 
   2  -2   4      415.77      511.07      8.15 o 
   3  -2   4      218.98      260.02      4.54 o 
   4  -2   4      917.12      995.86     12.51 o 
   5  -2   4     1480.08     1513.93     17.13 o 
   6  -2   4      138.82      130.36      2.26 o 
   7  -2   4       28.90       25.85      0.97 o 
   8  -2   4        0.54        0.70      0.44 o 
   9  -2   4        0.30        0.77      0.78 o 
  10  -2   4        9.49        6.38      1.46 o 
  11  -2   4        1.05        0.37      1.44 o 
  12  -2   4       11.96        7.34      3.65 o 
  13  -2   4        7.06        7.58      2.12 o 
 -11  -1   4        0.50        0.08      1.49 o 
 -10  -1   4        0.05        1.09      1.43 o 
  -9  -1   4       76.81       71.64      6.74 o 
  -8  -1   4      632.91      672.84     13.98 o 
  -7  -1   4       45.23       47.70      1.40 o 
  -6  -1   4        3.69        2.95      0.68 o 
  -5  -1   4      100.57      109.10      1.89 o 
  -4  -1   4       76.68       92.51      1.54 o 
  -3  -1   4        2.28        2.92      0.38 o 
  -2  -1   4        0.21        1.26      0.29 o 
  -1  -1   4        9.96       11.82      1.61 o 
   0  -1   4        0.75        0.36      0.30 o 
   1  -1   4       11.35       11.66      0.54 o 
   2  -1   4       67.26       83.85      2.03 o 
   3  -1   4       54.36       60.03      1.24 o 
   4  -1   4      554.75      604.09      8.68 o 
   5  -1   4        4.62        4.04      0.39 o 
   6  -1   4       42.29       44.72      1.38 o 
   7  -1   4        2.61        2.22      0.84 o 
   8  -1   4       16.51       18.78      1.12 o 
   9  -1   4       25.47       27.44      1.45 o 
  10  -1   4       37.60       35.72      2.67 o 
  11  -1   4        7.89       12.00      3.10 o 
  12  -1   4       52.06       52.81      3.31 o 
  13  -1   4        8.39        4.88      1.99 o 
 -11   0   4        1.10        1.15      1.58 o 
 -10   0   4       41.56       40.36      3.44 o 
  -9   0   4        9.10        7.93      1.79 o 
  -8   0   4       62.62       71.97      2.57 o 
  -7   0   4       20.65       21.75      1.11 o 
  -6   0   4       29.72       35.16      1.93 o 
  -5   0   4      439.31      470.71      5.63 o 
  -4   0   4       27.81       35.19      1.08 o 
  -3   0   4       47.21       48.05      1.22 o 
  -2   0   4        2.98        4.24      0.38 o 
   0   0   4      518.63      537.74      9.88 o 
   1   0   4      226.45      246.47      3.31 o 
   2   0   4       54.56       55.12      1.23 o 
   3   0   4     2009.00     2275.45     35.00 o 
   4   0   4      762.01      848.20     13.40 o 
   5   0   4      520.83      507.06      8.06 o 
   6   0   4       19.69       19.82      1.45 o 
   7   0   4        3.44        3.74      0.57 o 
   8   0   4        8.17        9.77      1.08 o 
   9   0   4        4.83        6.19      0.82 o 
  10   0   4        3.78        3.31      1.09 o 
  11   0   4       20.79       17.59      2.13 o 
  12   0   4        8.41        9.13      3.42 o 
  13   0   4        0.14       -1.21      1.32 o 
 -11   1   4        2.02        3.09      1.69 o 
 -10   1   4        7.74        5.98      2.38 o 
  -9   1   4       25.49       25.27      2.02 o 
  -8   1   4      108.34      121.89      5.45 o 
  -7   1   4       10.78       11.94      0.95 o 
  -6   1   4       46.72       51.46      1.55 o 
  -5   1   4      357.21      384.92      5.59 o 
  -4   1   4        0.03       -0.10      0.32 o 
  -3   1   4       50.27       53.40      1.76 o 
  -2   1   4        0.39        0.36      0.25 o 
  -1   1   4        8.37       12.54      0.65 o 
   0   1   4      477.46      492.09      9.70 o 
   1   1   4     1188.85     1309.23     24.20 o 
   2   1   4      402.50      430.55      8.40 o 
   3   1   4      563.11      633.23      8.88 o 
   4   1   4       73.89       78.02      2.20 o 
   5   1   4        2.23        0.77      0.35 o 
   6   1   4       10.71       16.13      0.91 o 
   7   1   4        3.04        2.38      0.80 o 
   8   1   4        3.83        2.51      1.05 o 
   9   1   4        3.27        3.08      0.70 o 
  10   1   4        0.27        0.61      0.69 o 
  11   1   4       38.65       44.48      2.60 o 
  12   1   4        1.89        1.72      1.57 o 
  13   1   4        2.71        1.52      1.60 o 
 -11   2   4        1.61        0.34      1.55 o 
 -10   2   4        0.23       -0.25      0.96 o 
  -9   2   4        2.92        2.54      1.41 o 
  -8   2   4        8.03        7.55      1.14 o 
  -7   2   4       26.20       29.52      1.38 o 
  -6   2   4        4.50        5.89      0.68 o 
  -5   2   4       33.98       40.94      1.27 o 
  -4   2   4       28.64       27.17      1.03 o 
  -3   2   4       37.19       41.87      1.21 o 
  -2   2   4        0.33       -0.19      0.25 o 
  -1   2   4        1.84        3.47      0.53 o 
   0   2   4       32.41       29.40      1.31 o 
   1   2   4      167.87      150.61      6.33 o 
   2   2   4      158.49       96.34      4.70 o 
   3   2   4       14.46       14.67      0.98 o 
   4   2   4        4.83        6.88      0.81 o 
   5   2   4       12.75       11.53      0.77 o 
   6   2   4       64.21       73.46      1.69 o 
   7   2   4       27.70       29.89      2.02 o 
   8   2   4        0.10        0.25      0.56 o 
   9   2   4        0.99       -0.04      0.60 o 
  10   2   4       19.15       21.39      1.61 o 
  11   2   4        3.61        2.86      2.30 o 
  12   2   4      154.32      156.71      5.31 o 
  13   2   4       18.18       17.57      3.51 o 
 -11   3   4        0.00       -1.45      1.46 o 
 -10   3   4        0.00       -0.50      1.03 o 
  -9   3   4       14.61       13.25      2.34 o 
  -8   3   4       40.43       49.88      2.11 o 
  -7   3   4        0.91        1.51      0.62 o 
  -6   3   4      138.10      155.40      3.43 o 
  -5   3   4       76.86       90.69      2.02 o 
  -4   3   4      212.09      232.88      3.86 o 
  -3   3   4       31.11       32.73      1.34 o 
  -2   3   4      114.60       99.12      5.05 o 
  -1   3   4        0.15        0.05      0.20 o 
   3   3   4     1539.70     1622.88     35.02 o 
   4   3   4     2248.73     2407.16     36.12 o 
   5   3   4      201.07      215.90      3.57 o 
   6   3   4       69.06       76.63      1.76 o 
   7   3   4      110.79      113.41      3.97 o 
   8   3   4      119.56      125.36      3.23 o 
   9   3   4       76.09       76.37      2.60 o 
  10   3   4       17.26       18.15      1.66 o 
  11   3   4       16.82       13.88      1.80 o 
  12   3   4       39.81       36.99      2.82 o 
  13   3   4        2.76        0.79      1.58 o 
 -11   4   4        5.51        1.87      1.36 o 
 -10   4   4       15.94       14.59      2.40 o 
  -9   4   4        7.60        7.37      1.54 o 
  -8   4   4        6.20        3.13      1.10 o 
  -7   4   4        0.60       -0.13      0.53 o 
  -6   4   4      136.79      141.19      2.87 o 
  -5   4   4      539.95      553.13      7.71 o 
  -4   4   4      138.95      158.62      2.99 o 
  -3   4   4      135.37      136.44      2.73 o 
  -2   4   4      369.92      397.45      6.16 o 
  -1   4   4      545.91      565.78     12.03 o 
   0   4   4       76.93       55.35      1.14 o 
   1   4   4     3015.77     3186.47     67.98 o 
   2   4   4     1149.22     1403.63     18.73 o 
   3   4   4     1625.75     1716.27     25.93 o 
   4   4   4      473.84      490.70      8.36 o 
   5   4   4       68.20       71.55      2.12 o 
   6   4   4       40.29       39.77      1.27 o 
   7   4   4       19.54       21.06      1.09 o 
   8   4   4       26.73       28.45      1.57 o 
   9   4   4       14.72       14.84      1.12 o 
  10   4   4       42.74       42.85      1.96 o 
  11   4   4       64.85       69.12      3.34 o 
  12   4   4        4.17        1.87      1.77 o 
  13   4   4        7.40        5.53      1.55 o 
 -11   5   4       24.09       24.05      2.99 o 
 -10   5   4       29.50       28.34      3.32 o 
  -9   5   4        1.30        1.87      1.31 o 
  -8   5   4        2.36        3.20      0.81 o 
  -7   5   4       13.67       15.04      1.14 o 
  -6   5   4       22.63       24.03      1.27 o 
  -5   5   4      111.29      111.52      2.54 o 
  -4   5   4       14.91       14.19      1.30 o 
  -3   5   4       17.50       16.01      0.96 o 
  -2   5   4       19.01       19.21      1.12 o 
  -1   5   4       23.47       17.46      0.91 o 
   0   5   4      141.61      125.41      2.92 o 
   1   5   4        4.33        4.42      0.49 o 
   2   5   4      175.63      183.87      3.32 o 
   3   5   4      294.00      307.36      6.28 o 
   4   5   4      205.15      220.86      6.02 o 
   5   5   4       67.74       76.81      2.05 o 
   6   5   4        6.62        4.50      0.59 o 
   7   5   4        3.84        3.58      0.67 o 
   8   5   4        3.45        3.48      0.67 o 
   9   5   4       13.81       13.77      1.12 o 
  10   5   4        1.49        0.91      0.78 o 
  11   5   4        0.00        1.41      1.40 o 
  12   5   4        4.80        4.54      1.54 o 
  13   5   4       29.86       32.35      3.39 o 
 -11   6   4        2.69        5.28      2.35 o 
 -10   6   4        3.48        3.21      1.52 o 
  -9   6   4        0.08        1.18      1.23 o 
  -8   6   4        3.75        3.59      0.88 o 
  -7   6   4        0.30       -0.39      0.61 o 
  -6   6   4        0.49        0.75      0.55 o 
  -5   6   4        7.55        9.26      0.85 o 
  -4   6   4       63.81       67.66      1.69 o 
  -3   6   4       42.90       48.23      1.28 o 
  -2   6   4        2.62        2.62      0.40 o 
  -1   6   4      667.82      684.35     18.37 o 
   0   6   4      346.78      319.54      5.90 o 
   1   6   4     2939.42     2701.74    155.76 o 
   2   6   4      116.03      132.28      7.39 o 
   3   6   4       91.55       87.34      2.46 o 
   4   6   4      319.27      313.70      6.66 o 
   5   6   4       23.70       21.37      1.29 o 
   6   6   4        3.41        2.59      0.54 o 
   7   6   4       32.66       33.24      1.42 o 
   8   6   4       23.56       24.46      1.35 o 
   9   6   4       26.35       27.41      1.54 o 
  10   6   4       37.25       36.51      1.90 o 
  11   6   4        4.96        6.24      1.55 o 
  12   6   4       12.55       13.61      2.00 o 
 -10   7   4        3.10        0.47      1.41 o 
  -9   7   4       27.69       29.65      3.00 o 
  -8   7   4        2.07        2.49      0.86 o 
  -7   7   4       28.43       28.35      1.55 o 
  -6   7   4        8.22        8.34      0.96 o 
  -5   7   4        0.25       -0.35      0.50 o 
  -4   7   4        3.63        2.94      0.53 o 
  -3   7   4        0.34        0.34      0.37 o 
  -2   7   4       17.84       18.72      0.89 o 
  -1   7   4       11.22        2.13      2.00 o 
   1   7   4       23.87       14.98      1.84 o 
   2   7   4       35.47        9.26      2.17 o 
   4   7   4       19.48       18.86      1.41 o 
   5   7   4        0.21       -0.22      0.51 o 
   6   7   4      173.31      171.83      5.68 o 
   7   7   4      100.90       97.18      2.53 o 
   8   7   4        6.07        4.71      0.81 o 
   9   7   4        0.03        0.00      0.70 o 
  10   7   4        0.23        0.07      0.77 o 
  11   7   4       42.06       42.81      4.50 o 
  12   7   4        0.04       -1.31      1.31 o 
 -10   8   4       13.64       15.16      2.26 o 
  -9   8   4        2.92        2.79      1.40 o 
  -8   8   4        0.61        0.96      1.14 o 
  -7   8   4        0.18        0.76      0.71 o 
  -6   8   4        7.69        7.38      0.96 o 
  -5   8   4        0.00        0.04      0.53 o 
  -4   8   4        6.13        5.97      1.03 o 
  -3   8   4        1.71        0.52      0.39 o 
  -2   8   4      524.23      453.23      6.25 o 
   0   8   4      388.56      403.06     11.45 o 
   1   8   4       81.09       75.71      2.89 o 
   2   8   4       98.22       99.02      3.39 o 
   3   8   4       30.82       27.71      1.54 o 
   4   8   4       17.87       17.85      1.37 o 
   5   8   4       89.72       90.14      2.96 o 
   6   8   4       15.54       16.50      1.31 o 
   7   8   4      366.51      371.25      7.95 o 
   8   8   4       15.13       15.12      1.45 o 
   9   8   4        4.24        3.10      2.98 o 
  10   8   4      158.93      163.05     14.71 o 
  11   8   4        6.99        4.42      1.66 o 
  12   8   4       28.17       29.11      3.34 o 
 -10   9   4        1.82       -0.29      2.01 o 
  -9   9   4        2.50        4.14      1.51 o 
  -8   9   4       11.53        7.24      1.60 o 
  -7   9   4        0.63        0.64      0.84 o 
  -6   9   4        2.18        2.58      0.79 o 
  -5   9   4        2.14        2.44      0.79 o 
  -4   9   4        0.34        0.52      0.51 o 
  -3   9   4       13.29       14.09      0.91 o 
  -2   9   4       12.09        8.51      0.73 o 
  -1   9   4        1.09        0.00      0.52 o 
   0   9   4       46.98       47.89      1.88 o 
   1   9   4        1.83        0.81      0.54 o 
   2   9   4      185.67      149.67      3.65 o 
   3   9   4       45.02       47.30      2.13 o 
   4   9   4       34.84       32.55      1.89 o 
   5   9   4      168.95      165.67      6.08 o 
   6   9   4       61.64       68.42      3.36 o 
   7   9   4      490.04      488.11     10.08 o 
   8   9   4      175.14      166.70      4.62 o 
   9   9   4        0.68        1.10      0.99 o 
  10   9   4        2.42        3.55      1.60 o 
  11   9   4       44.43       45.30      3.60 o 
  -9  10   4        5.62       10.60      2.26 o 
  -8  10   4        3.78        3.99      1.49 o 
  -7  10   4       11.26       11.28      1.35 o 
  -6  10   4        0.74       -0.25      0.76 o 
  -5  10   4        0.17       -0.54      0.63 o 
  -4  10   4       18.16       13.50      1.14 o 
  -3  10   4       95.32       94.91      2.23 o 
  -2  10   4      798.23      692.26      9.28 o 
  -1  10   4      166.37      107.42      3.17 o 
   0  10   4      301.40      253.07      5.64 o 
   1  10   4        5.75        4.22      0.82 o 
   2  10   4        4.10        0.11      0.60 o 
   3  10   4        0.01        1.69      0.66 o 
   4  10   4      173.75      151.26      4.45 o 
   5  10   4        0.77       -0.68      0.68 o 
   6  10   4      302.31      307.83      6.97 o 
   7  10   4       83.46       96.76      3.28 o 
   8  10   4        9.44       11.87      2.22 o 
   9  10   4       68.20       68.93      3.06 o 
  10  10   4        4.41        6.56      2.08 o 
  11  10   4        0.51       -1.03      1.52 o 
  -9  11   4        6.94        7.17      2.57 o 
  -8  11   4        2.67        1.60      1.90 o 
  -7  11   4        0.28       -0.72      1.17 o 
  -6  11   4        9.28        9.24      1.20 o 
  -5  11   4       14.14       12.02      1.15 o 
  -4  11   4        6.97        6.59      0.85 o 
  -3  11   4        7.12        6.99      0.88 o 
  -2  11   4        9.97        4.78      1.11 o 
  -1  11   4       31.00       23.58      1.73 o 
   0  11   4        8.67        7.20      1.08 o 
   1  11   4        1.67        0.30      0.86 o 
   2  11   4      229.92      209.81      5.01 o 
   3  11   4       22.43       17.63      1.48 o 
   4  11   4       27.70       24.92      1.76 o 
   5  11   4       12.02       16.14      1.33 o 
   6  11   4        5.08        3.85      1.09 o 
   7  11   4        4.94        6.58      1.21 o 
   8  11   4       14.89       11.76      2.18 o 
   9  11   4        3.87        5.30      2.18 o 
  10  11   4        1.53        3.14      1.61 o 
  -8  12   4       10.37        9.04      2.78 o 
  -7  12   4        2.01        4.04      1.70 o 
  -6  12   4        0.03        0.81      0.90 o 
  -5  12   4        4.05        4.44      0.95 o 
  -4  12   4        0.34        0.01      0.64 o 
  -3  12   4      108.34      105.18      2.53 o 
  -2  12   4        0.01       -0.05      0.53 o 
  -1  12   4        2.72        2.48      0.92 o 
   0  12   4       43.68       35.16      2.16 o 
   1  12   4        3.36        0.72      0.81 o 
   2  12   4        9.24        8.92      1.23 o 
   3  12   4        0.00        0.65      0.78 o 
   4  12   4        0.30       -0.36      0.81 o 
   5  12   4        0.06       -0.03      0.65 o 
   6  12   4        6.23        7.17      1.22 o 
   7  12   4       26.80       30.65      2.19 o 
   8  12   4       11.59       13.18      1.72 o 
   9  12   4        2.01        0.69      1.42 o 
  10  12   4        6.31        0.69      1.67 o 
  -7  13   4       14.72       19.58      3.28 o 
  -6  13   4        5.21        5.82      2.30 o 
  -5  13   4        7.96        6.27      1.11 o 
  -4  13   4        4.97        3.44      0.86 o 
  -3  13   4       28.14       31.90      1.65 o 
  -2  13   4       22.13       22.36      1.48 o 
  -1  13   4        1.04        0.15      0.63 o 
   0  13   4        2.17        2.01      0.95 o 
   1  13   4        0.00       -0.73      0.73 o 
   2  13   4        2.33        1.57      1.21 o 
   3  13   4       16.08       14.83      1.57 o 
   4  13   4        1.12        0.26      0.95 o 
   5  13   4       39.82       41.55      3.54 o 
   6  13   4        9.63       10.87      1.38 o 
   7  13   4       16.64       13.60      1.66 o 
   8  13   4        0.19        1.65      1.51 o 
   9  13   4        3.96        8.16      2.24 o 
  -6  14   4        2.55        3.31      2.11 o 
  -5  14   4       23.89       31.17      6.57 o 
  -4  14   4        8.00        8.22      1.15 o 
  -3  14   4       22.01       25.42      1.60 o 
  -2  14   4        5.78        7.89      0.95 o 
  -1  14   4        0.21        0.42      0.68 o 
   0  14   4       33.03       34.93      2.32 o 
   1  14   4       84.49       89.88      2.78 o 
   2  14   4        4.83        3.59      1.24 o 
   3  14   4        0.02        0.70      0.82 o 
   4  14   4       41.30       46.51      2.19 o 
   5  14   4       20.20       22.80      1.87 o 
   6  14   4        0.45        0.11      1.04 o 
   7  14   4        0.71        0.05      1.46 o 
   8  14   4        9.68       10.39      2.52 o 
  -5  15   4        3.43        2.04      2.04 o 
  -4  15   4        0.03        0.37      1.82 o 
  -3  15   4        0.65       -0.02      0.98 o 
  -2  15   4        0.44       -0.13      0.92 o 
  -1  15   4        8.45        9.76      1.14 o 
   0  15   4       75.52       85.35      2.96 o 
   1  15   4        3.06        1.95      1.00 o 
   2  15   4      100.13      101.06      3.12 o 
   3  15   4       94.55      105.75      4.23 o 
   4  15   4        4.08        4.23      1.19 o 
   5  15   4       48.45       52.42      2.57 o 
   6  15   4        3.60        3.63      1.71 o 
   7  15   4       43.58       37.57      3.86 o 
  -3  16   4        1.72       -1.09      1.76 o 
  -2  16   4        0.02       -1.23      1.23 o 
  -1  16   4       69.60       72.55      3.01 o 
   0  16   4      103.66      120.47      3.37 o 
   1  16   4       39.15       40.91      2.55 o 
   2  16   4      197.25      212.74      5.28 o 
   3  16   4       41.93       47.67      2.51 o 
   4  16   4      144.80      165.55      5.62 o 
   5  16   4        1.59        3.01      1.95 o 
   0  17   4        4.10        2.17      1.97 o 
   1  17   4       46.50       48.58      4.54 o 
   2  17   4       23.89       27.35      3.49 o 
  -1 -14   5       19.89       17.06      2.57 o 
   0 -14   5        0.03       -1.32      1.32 o 
   1 -14   5       21.23       19.75      2.34 o 
   2 -14   5       14.23       10.48      1.94 o 
   3 -14   5        7.92       14.11      2.43 o 
   4 -14   5       48.83       54.04      3.63 o 
  -4 -13   5        0.17       -1.61      1.61 o 
  -3 -13   5        0.01       -0.77      1.42 o 
  -2 -13   5        5.61        3.10      1.20 o 
  -1 -13   5       16.17       16.04      1.54 o 
   0 -13   5       19.69       20.73      2.73 o 
   1 -13   5        1.40        1.97      1.01 o 
   2 -13   5       14.90       16.35      2.38 o 
   3 -13   5        2.41        2.17      1.14 o 
   4 -13   5        0.44        1.56      1.41 o 
   5 -13   5        9.26        9.67      6.72 o 
   6 -13   5        4.61        5.15      1.97 o 
  -5 -12   5       10.73        7.45      2.52 o 
  -4 -12   5        9.35        9.53      1.92 o 
  -3 -12   5        2.09        0.49      1.12 o 
  -2 -12   5       54.66       56.55      2.43 o 
  -1 -12   5        7.48        3.73      1.03 o 
   0 -12   5       31.10       27.16      1.84 o 
   1 -12   5       71.42       77.82      2.83 o 
   2 -12   5       52.68       55.27      2.38 o 
   3 -12   5        0.02        0.93      0.93 o 
   4 -12   5        0.17       -0.07      0.88 o 
   5 -12   5        9.06       11.93      2.09 o 
   6 -12   5       10.86        8.11      2.05 o 
   7 -12   5        2.07        4.46      1.62 o 
   8 -12   5        3.34        2.96      1.82 o 
  -6 -11   5        0.07        0.26      1.54 o 
  -5 -11   5        3.63        2.85      1.62 o 
  -4 -11   5       45.49       41.14      2.17 o 
  -3 -11   5        1.29       -0.27      0.85 o 
  -2 -11   5        9.90        6.99      1.46 o 
  -1 -11   5       12.44       13.31      1.32 o 
   0 -11   5        0.55        0.58      0.80 o 
   1 -11   5       45.17       46.22      3.25 o 
   2 -11   5       35.25       38.11      1.99 o 
   3 -11   5       41.67       45.37      2.11 o 
   4 -11   5       17.03       19.29      1.56 o 
   5 -11   5       19.36       21.18      1.66 o 
   6 -11   5       36.14       35.20      2.82 o 
   7 -11   5        7.16        7.11      1.71 o 
   8 -11   5        9.98       13.45      2.12 o 
   9 -11   5       21.78       25.20      3.04 o 
  -7 -10   5        2.05       -0.58      1.48 o 
  -6 -10   5       19.86       21.10      2.51 o 
  -5 -10   5        2.37        3.12      1.00 o 
  -4 -10   5        0.00        1.74      1.31 o 
  -3 -10   5       14.08       18.03      1.47 o 
  -2 -10   5      389.17      398.87      8.19 o 
  -1 -10   5        0.91       -0.62      0.72 o 
   0 -10   5        5.34        3.32      1.13 o 
   1 -10   5        1.55        1.09      0.71 o 
   2 -10   5       11.53       14.51      1.29 o 
   3 -10   5       45.88       49.23      2.09 o 
   4 -10   5        0.07        0.05      0.68 o 
   5 -10   5      106.75      111.01      5.61 o 
   6 -10   5      133.00      151.70      6.90 o 
   7 -10   5        4.76        6.20      1.59 o 
   8 -10   5        2.68        2.81      1.47 o 
   9 -10   5       10.43       14.55      2.14 o 
  10 -10   5        7.12        3.86      2.01 o 
  -8  -9   5       49.20       56.35      4.23 o 
  -7  -9   5       98.75      114.89      4.97 o 
  -6  -9   5       68.36       68.87      3.53 o 
  -5  -9   5       53.23       57.13      2.60 o 
  -4  -9   5       97.59      104.50      5.69 o 
  -3  -9   5      452.06      484.97      8.72 o 
  -2  -9   5      323.09      336.17      7.03 o 
  -1  -9   5        4.09        3.09      0.81 o 
   0  -9   5      266.36      261.82      5.73 o 
   1  -9   5        2.30        3.15      0.78 o 
   2  -9   5        3.06        2.57      0.76 o 
   3  -9   5       41.73       42.51      1.71 o 
   4  -9   5        1.61        1.13      0.63 o 
   5  -9   5        5.34        6.25      1.17 o 
   6  -9   5        2.04        0.61      0.79 o 
   7  -9   5        1.52        1.80      1.28 o 
   8  -9   5        0.44        0.82      1.25 o 
   9  -9   5        2.12        2.93      2.24 o 
  10  -9   5        0.57       -0.93      1.44 o 
  -9  -8   5        2.87        2.52      2.20 o 
  -8  -8   5        0.62        0.60      1.65 o 
  -7  -8   5        0.53        0.31      1.25 o 
  -6  -8   5       19.28       15.71      1.90 o 
  -5  -8   5       70.86       78.94      3.33 o 
  -4  -8   5        1.65        0.34      0.68 o 
  -3  -8   5      156.63      159.25      3.67 o 
  -2  -8   5        4.65        3.79      0.74 o 
  -1  -8   5       71.00       77.67      2.18 o 
   0  -8   5        1.09        0.72      0.57 o 
   1  -8   5        3.47        4.07      0.63 o 
   2  -8   5      137.62      131.79      2.72 o 
   3  -8   5       33.67       34.65      1.39 o 
   4  -8   5       10.29        8.65      0.90 o 
   5  -8   5        0.36        0.76      0.81 o 
   6  -8   5       10.68        7.04      1.01 o 
   7  -8   5       40.13       42.97      4.34 o 
   8  -8   5       11.39       10.37      2.83 o 
   9  -8   5       19.61       21.39      2.35 o 
  10  -8   5        0.94        1.14      1.42 o 
  11  -8   5        1.35        3.26      1.82 o 
  -9  -7   5        0.67       -0.30      1.61 o 
  -8  -7   5        0.14        0.75      1.51 o 
  -7  -7   5        5.24        4.23      1.40 o 
  -6  -7   5        0.03       -0.45      0.65 o 
  -5  -7   5        5.78        6.11      0.89 o 
  -4  -7   5        8.91        7.44      0.90 o 
  -3  -7   5        0.11        0.71      0.52 o 
  -2  -7   5       38.32       44.92      2.03 o 
  -1  -7   5      159.54      173.62      3.05 o 
   0  -7   5        4.21        4.66      0.68 o 
   1  -7   5       27.09       29.04      1.18 o 
   2  -7   5      347.51      340.30      4.95 o 
   3  -7   5       67.48       55.54      1.92 o 
   4  -7   5      181.65      170.89      2.98 o 
   5  -7   5       27.99       27.89      1.16 o 
   6  -7   5        9.49        8.45      1.00 o 
   7  -7   5       79.62       71.45      2.44 o 
   8  -7   5       22.15       17.70      2.00 o 
   9  -7   5        5.14        4.43      1.83 o 
  10  -7   5        0.01       -0.25      1.25 o 
  11  -7   5        6.35        9.86      3.10 o 
 -10  -6   5        1.81        2.56      2.20 o 
  -9  -6   5        6.29        3.97      2.00 o 
  -8  -6   5        0.21       -1.29      1.29 o 
  -7  -6   5       14.72       14.16      2.24 o 
  -6  -6   5       16.35       18.55      1.37 o 
  -5  -6   5        0.66        0.63      0.57 o 
  -4  -6   5        1.76        2.23      0.57 o 
  -3  -6   5        0.10        0.22      0.43 o 
  -2  -6   5       25.13       23.44      1.02 o 
  -1  -6   5        3.55        1.96      0.56 o 
   0  -6   5        0.78        0.92      0.38 o 
   1  -6   5      155.18      163.93      2.70 o 
   2  -6   5        0.01       -0.08      0.34 o 
   3  -6   5        1.32        2.93      0.46 o 
   4  -6   5      280.01      267.81      4.05 o 
   5  -6   5       41.76       57.09      1.48 o 
   6  -6   5      288.15      272.00      4.57 o 
   7  -6   5       29.65       26.95      1.34 o 
   8  -6   5       29.45       25.22      2.30 o 
   9  -6   5        0.82       -0.69      1.05 o 
  10  -6   5        0.01        1.18      1.75 o 
  11  -6   5        1.38        1.71      1.41 o 
  12  -6   5        0.95        0.93      1.70 o 
 -10  -5   5       17.95       27.28      3.71 o 
  -9  -5   5        7.63        7.56      3.18 o 
  -8  -5   5       17.15       17.00      2.74 o 
  -7  -5   5        0.13        0.30      1.01 o 
  -6  -5   5        1.33        0.57      0.62 o 
  -5  -5   5        3.17        3.62      0.64 o 
  -4  -5   5       19.32       18.17      0.95 o 
  -3  -5   5       30.89       34.20      1.18 o 
  -2  -5   5       20.77       22.02      0.92 o 
  -1  -5   5        5.87        7.26      0.81 o 
   0  -5   5      119.89      128.25      2.22 o 
   1  -5   5       16.69       12.31      0.64 o 
   2  -5   5      424.09      472.04      6.28 o 
   3  -5   5        3.65        4.80      0.46 o 
   4  -5   5       27.66       21.61      1.25 o 
   5  -5   5       64.71       58.99      1.42 o 
   6  -5   5       96.78       91.89      2.05 o 
   7  -5   5       10.72       11.52      1.09 o 
   8  -5   5       20.03       18.76      3.67 o 
   9  -5   5       74.38       74.36      3.70 o 
  10  -5   5       45.12       36.20      2.90 o 
  11  -5   5        3.60        4.51      1.57 o 
  12  -5   5        2.33        2.59      1.58 o 
 -10  -4   5        0.39        2.63      1.78 o 
  -9  -4   5       95.25      102.46      4.98 o 
  -8  -4   5       14.14       13.52      1.75 o 
  -7  -4   5        1.57        1.91      1.09 o 
  -6  -4   5       29.20       33.21      1.99 o 
  -5  -4   5      119.95      129.81      2.85 o 
  -4  -4   5        1.12        0.92      0.39 o 
  -3  -4   5        4.11        1.99      0.40 o 
  -2  -4   5        0.05        0.36      0.29 o 
  -1  -4   5       53.80       50.63      1.21 o 
   0  -4   5      202.85      232.97      3.11 o 
   1  -4   5     1371.55     1551.50     19.30 o 
   2  -4   5      263.53      295.67      4.65 o 
   3  -4   5      376.65      389.02      5.92 o 
   4  -4   5      866.06      900.24     11.26 o 
   5  -4   5      208.27      221.68      3.35 o 
   6  -4   5      112.70       90.07      3.48 o 
   7  -4   5       44.90       36.05      1.67 o 
   8  -4   5        7.05        6.34      0.92 o 
   9  -4   5       98.73       88.81      3.90 o 
  10  -4   5       44.49       43.85      9.77 o 
  11  -4   5        2.93        2.95      1.40 o 
  12  -4   5        1.04       -0.11      1.38 o 
 -10  -3   5       33.53       28.72      3.16 o 
  -9  -3   5       34.13       35.94      3.23 o 
  -8  -3   5       97.54       96.03      6.10 o 
  -7  -3   5      102.02      106.00      3.83 o 
  -6  -3   5        3.97        3.41      0.81 o 
  -5  -3   5        3.77        3.28      0.73 o 
  -4  -3   5       41.46       49.26      1.26 o 
  -3  -3   5       38.09       43.98      1.09 o 
  -2  -3   5      227.82      273.94      4.54 o 
  -1  -3   5       72.73       91.32      3.16 o 
   0  -3   5      359.43      416.13      6.26 o 
   1  -3   5     2443.90     2715.89     36.89 o 
   2  -3   5       38.07       42.49      1.55 o 
   3  -3   5      149.34      154.48      2.72 o 
   4  -3   5       11.31       11.67      0.72 o 
   5  -3   5       74.85       57.58      1.51 o 
   6  -3   5        8.51       13.38      0.98 o 
   7  -3   5        0.21       -0.49      0.51 o 
   8  -3   5       29.07       29.40      1.59 o 
   9  -3   5       49.35       46.12      2.04 o 
  10  -3   5        3.13        2.33      1.26 o 
  11  -3   5       10.83       11.14      1.87 o 
  12  -3   5        0.06        0.60      2.01 o 
  13  -3   5        0.47        0.11      1.60 o 
 -11  -2   5       28.43       28.27      3.83 o 
 -10  -2   5      189.13      214.40      7.87 o 
  -9  -2   5       55.06       48.82      5.82 o 
  -8  -2   5      120.65      118.20      4.19 o 
  -7  -2   5      310.97      335.19      6.87 o 
  -6  -2   5       66.83       68.88      2.01 o 
  -5  -2   5        0.05        0.16      0.50 o 
  -4  -2   5       16.04       14.80      0.93 o 
  -3  -2   5       17.31       21.65      0.89 o 
  -2  -2   5       18.39       23.38      0.83 o 
  -1  -2   5        2.92        2.94      0.49 o 
   0  -2   5      124.38      141.91      2.83 o 
   1  -2   5       82.00       78.92      1.57 o 
   2  -2   5     1950.71     2209.65     33.16 o 
   3  -2   5     2051.26     2185.77     32.86 o 
   4  -2   5      729.12      739.02     11.74 o 
   5  -2   5        3.23        1.83      0.39 o 
   6  -2   5        0.48        0.54      0.44 o 
   7  -2   5        0.57       -0.33      0.49 o 
   8  -2   5        2.77        2.36      0.68 o 
   9  -2   5       24.20       24.66      1.54 o 
  10  -2   5       84.19       77.24      3.81 o 
  11  -2   5       15.77       14.32      2.01 o 
  12  -2   5        4.63        5.62      1.68 o 
  13  -2   5        0.23        0.63      1.65 o 
 -11  -1   5       10.74        7.19      2.33 o 
 -10  -1   5       51.85       46.42      3.81 o 
  -9  -1   5        9.02       12.22      3.31 o 
  -8  -1   5        0.68        1.60      1.10 o 
  -7  -1   5       12.33       13.46      1.14 o 
  -6  -1   5       42.06       45.57      1.55 o 
  -5  -1   5        2.76        3.29      0.56 o 
  -4  -1   5       12.24       14.13      0.86 o 
  -3  -1   5        1.25        1.47      0.36 o 
  -2  -1   5       36.71       45.98      1.37 o 
  -1  -1   5       33.33       33.74      1.16 o 
   0  -1   5        2.71        4.60      0.54 o 
   1  -1   5      433.44      487.40      7.95 o 
   2  -1   5       24.54       22.98      1.49 o 
   3  -1   5      642.43      642.44     11.85 o 
   4  -1   5        0.47        0.42      0.28 o 
   5  -1   5       28.35       31.96      0.88 o 
   6  -1   5        4.22        4.05      0.53 o 
   7  -1   5       34.07       35.68      1.30 o 
   8  -1   5       70.47       69.92      2.49 o 
   9  -1   5        0.92        0.12      1.03 o 
  10  -1   5       49.72       56.48      2.18 o 
  11  -1   5       13.00       10.67      1.89 o 
  12  -1   5       36.70       37.24      3.11 o 
  13  -1   5       14.17       13.67      2.47 o 
 -11   0   5        3.83        2.70      2.10 o 
 -10   0   5       52.88       57.91      4.20 o 
  -9   0   5        1.51        1.86      1.41 o 
  -8   0   5       34.70       31.21      2.65 o 
  -7   0   5       73.04       75.32      1.97 o 
  -6   0   5        4.96        3.23      0.69 o 
  -5   0   5        0.82        0.35      0.43 o 
  -4   0   5       10.69        9.55      0.70 o 
  -3   0   5       57.11       60.26      1.44 o 
  -2   0   5      187.79      193.97      2.99 o 
  -1   0   5      304.87      316.92      5.45 o 
   0   0   5      325.57      347.46      4.99 o 
   1   0   5     1249.69     1386.63     14.78 o 
   2   0   5     1526.65     1795.16     22.50 o 
   3   0   5     1188.55     1290.10     17.70 o 
   4   0   5       24.56       18.69      0.79 o 
   5   0   5        0.06       -0.01      0.32 o 
   6   0   5       26.41       23.91      1.48 o 
   7   0   5       24.58       22.85      1.12 o 
   8   0   5        2.84        2.67      0.58 o 
   9   0   5       13.21       14.38      1.18 o 
  10   0   5       29.84       30.28      1.75 o 
  11   0   5        1.63        2.36      1.35 o 
  12   0   5        0.99       -0.99      1.34 o 
  13   0   5        2.20        2.10      1.70 o 
 -11   1   5        2.91        0.23      1.85 o 
 -10   1   5        7.42        6.15      1.99 o 
  -9   1   5        2.54        2.36      1.13 o 
  -8   1   5        4.75        5.98      0.84 o 
  -7   1   5      200.28      209.28      3.96 o 
  -6   1   5       20.03       21.89      1.14 o 
  -5   1   5       30.24       32.21      1.24 o 
  -4   1   5        1.65        1.79      0.41 o 
  -3   1   5        0.83        1.46      0.42 o 
  -2   1   5       48.99       46.98      1.50 o 
  -1   1   5      105.37      111.57      2.01 o 
   0   1   5       77.52       87.71      2.45 o 
   1   1   5      191.82      208.37      4.57 o 
   2   1   5      458.98      514.68     10.06 o 
   3   1   5      150.88      187.69      2.96 o 
   4   1   5       17.13       22.09      1.09 o 
   5   1   5        3.78        3.53      0.48 o 
   6   1   5        2.02        1.62      0.41 o 
   7   1   5       23.84       23.44      1.46 o 
   8   1   5        0.96        0.53      0.48 o 
   9   1   5       92.88       95.88      2.43 o 
  10   1   5       68.30       65.70      2.84 o 
  11   1   5       29.36       26.77      6.10 o 
  12   1   5       12.50       12.49      2.12 o 
  13   1   5      197.02      216.25      7.61 o 
 -11   2   5        2.37        0.76      2.02 o 
 -10   2   5        5.92        5.26      1.43 o 
  -9   2   5       16.02       14.29      1.68 o 
  -8   2   5        7.93        5.54      0.95 o 
  -7   2   5        1.60        0.92      0.64 o 
  -6   2   5       40.61       44.42      1.55 o 
  -5   2   5       33.07       37.02      1.33 o 
  -4   2   5        0.02        0.27      0.32 o 
  -3   2   5        0.01        0.60      0.33 o 
  -2   2   5       28.69       31.37      1.15 o 
  -1   2   5      281.00      270.50      4.18 o 
   0   2   5      728.86      785.58     18.61 o 
   1   2   5      548.81      594.73     20.94 o 
   2   2   5     1259.00     1455.52     48.45 o 
   3   2   5       40.29       54.41      0.95 o 
   4   2   5      578.15      645.15      9.19 o 
   5   2   5      321.45      346.26      7.29 o 
   6   2   5        9.88       11.91      0.76 o 
   7   2   5        0.05       -0.16      0.37 o 
   8   2   5        7.97        8.66      0.82 o 
   9   2   5        8.65        9.71      1.02 o 
  10   2   5      265.16      283.80      5.29 o 
  11   2   5        1.96       -0.34      1.19 o 
  12   2   5       73.32       67.91      3.89 o 
  13   2   5       23.82       26.13      2.94 o 
 -11   3   5        8.39        2.45      2.10 o 
 -10   3   5        8.09       12.39      1.95 o 
  -9   3   5        6.07        7.85      2.85 o 
  -8   3   5       10.18        9.93      1.04 o 
  -7   3   5      104.60      112.12      2.51 o 
  -6   3   5       62.42       68.25      1.77 o 
  -5   3   5       90.01       95.74      1.99 o 
  -4   3   5      111.22      112.61      3.64 o 
  -3   3   5       13.41       12.28      0.86 o 
  -2   3   5        0.29        0.29      0.25 o 
  -1   3   5      364.89      352.10      4.91 o 
   0   3   5        8.46        4.43      0.64 o 
   1   3   5     2126.94     2302.87     76.11 o 
   2   3   5     2506.18     2183.15     72.22 o 
   3   3   5       70.52       83.26      1.43 o 
   4   3   5       62.33       66.51      1.63 o 
   5   3   5       68.41       72.85      2.66 o 
   6   3   5      104.66      104.33      3.46 o 
   7   3   5      114.67      111.59      2.39 o 
   8   3   5        4.75        4.90      0.70 o 
   9   3   5       41.67       41.80      1.66 o 
  10   3   5        9.14        8.03      1.03 o 
  11   3   5        1.10        0.85      0.83 o 
  12   3   5      183.78      207.07      7.16 o 
  13   3   5       11.28       10.57      2.83 o 
 -11   4   5        3.79        0.02      1.55 o 
 -10   4   5        0.84        1.39      1.65 o 
  -9   4   5        0.00       -0.77      1.29 o 
  -8   4   5       61.12       64.44      2.72 o 
  -7   4   5      144.44      146.96      2.98 o 
  -6   4   5       37.70       39.79      1.61 o 
  -5   4   5       14.84       13.11      0.89 o 
  -4   4   5       91.95      102.73      2.47 o 
  -3   4   5      216.27      228.75      6.18 o 
  -2   4   5      144.23      122.90      4.06 o 
  -1   4   5      671.03      645.15      9.42 o 
   0   4   5      641.56      732.83     17.99 o 
   1   4   5     1998.26     2170.09     72.21 o 
   2   4   5       16.90       18.24      0.77 o 
   3   4   5      528.74      596.83      8.28 o 
   4   4   5       63.60       65.72      1.55 o 
   5   4   5      126.11      138.20      7.11 o 
   6   4   5      120.82      119.75      3.84 o 
   7   4   5        5.05        4.87      0.74 o 
   8   4   5       65.26       62.36      2.61 o 
   9   4   5       73.27       81.59      2.28 o 
  10   4   5       13.34       10.70      1.11 o 
  11   4   5       34.47       31.08      1.82 o 
  12   4   5        0.08       -1.70      1.74 o 
  13   4   5       53.56       57.70      3.82 o 
 -11   5   5        0.02        0.50      2.34 o 
 -10   5   5        1.62        2.71      1.75 o 
  -9   5   5        3.71        3.53      1.39 o 
  -8   5   5        0.03       -0.67      0.70 o 
  -7   5   5        1.96        0.98      0.62 o 
  -6   5   5        9.06       12.53      1.00 o 
  -5   5   5        1.17       -0.06      0.45 o 
  -4   5   5       14.68       15.85      1.17 o 
  -3   5   5      122.81      141.73      4.43 o 
  -2   5   5       49.87       38.36      1.58 o 
  -1   5   5      390.50      359.83     12.30 o 
   0   5   5      288.25      320.02      7.21 o 
   1   5   5       14.70       11.64      1.76 o 
   2   5   5      553.14      588.34      8.18 o 
   3   5   5        2.44        0.56      0.25 o 
   4   5   5       91.89       88.30      2.94 o 
   5   5   5        2.92        2.71      0.54 o 
   6   5   5       20.78       18.75      1.42 o 
   7   5   5        1.29        0.79      0.53 o 
   8   5   5        1.26        0.55      0.68 o 
   9   5   5        4.29        4.18      0.81 o 
  10   5   5       94.89      104.50      2.83 o 
  11   5   5       39.33       40.33      2.04 o 
  12   5   5       45.18       46.68      3.14 o 
  13   5   5        0.19       -0.37      1.57 o 
 -10   6   5        2.01        0.54      1.61 o 
  -9   6   5        3.32        4.28      1.82 o 
  -8   6   5        0.90        1.96      0.78 o 
  -7   6   5        2.47        1.94      0.74 o 
  -6   6   5       11.91       11.87      1.25 o 
  -5   6   5       31.62       31.23      1.42 o 
  -4   6   5       11.11       11.78      1.07 o 
  -3   6   5      198.92      197.42      3.81 o 
  -2   6   5       14.10        9.12      1.21 o 
  -1   6   5     1747.66     1653.80     30.36 o 
   0   6   5       41.32       45.54      1.57 o 
   1   6   5      269.49      284.10      5.14 o 
   2   6   5      215.48      208.39      4.63 o 
   3   6   5       55.99       44.51      1.41 o 
   5   6   5        0.29       -0.01      0.32 o 
   6   6   5       64.33       55.67      1.87 o 
   7   6   5        4.51        2.73      0.92 o 
   8   6   5       93.22       96.15      2.41 o 
   9   6   5        1.53        1.31      0.84 o 
  10   6   5        7.45        7.98      1.07 o 
  11   6   5        0.02        1.27      0.89 o 
  12   6   5       16.41       19.52      2.28 o 
 -10   7   5        3.75        5.18      1.79 o 
  -9   7   5        3.79        2.33      1.45 o 
  -8   7   5        0.04        0.65      0.82 o 
  -7   7   5        0.44        0.93      0.72 o 
  -6   7   5        1.70        1.03      0.65 o 
  -5   7   5        0.03        0.30      0.87 o 
  -4   7   5       39.49       34.66      1.67 o 
  -3   7   5       42.28       38.47      1.54 o 
  -2   7   5      308.47      305.90      6.17 o 
   0   7   5      200.62      197.48      4.68 o 
   2   7   5      148.34      132.64      4.07 o 
   3   7   5        1.06        0.05      0.67 o 
   4   7   5      190.38      182.78      8.16 o 
   5   7   5       34.63       32.91      1.36 o 
   6   7   5        6.78        6.70      0.93 o 
   7   7   5        5.09        5.53      1.92 o 
   8   7   5       78.99       83.57      2.46 o 
   9   7   5       88.62      100.95      2.71 o 
  10   7   5        8.60        9.04      1.13 o 
  11   7   5       13.04       12.59      1.92 o 
  12   7   5        2.41        1.47      1.81 o 
 -10   8   5        0.53       -0.54      1.49 o 
  -9   8   5        1.87        4.16      1.58 o 
  -8   8   5        5.66        4.58      1.03 o 
  -7   8   5        0.01       -0.14      0.72 o 
  -6   8   5        3.95        3.18      0.84 o 
  -5   8   5        0.99        1.14      0.61 o 
  -4   8   5      181.44      157.74      3.58 o 
  -3   8   5      213.54      205.16      4.13 o 
  -2   8   5      209.20      212.20      3.67 o 
  -1   8   5       44.37       47.79      1.83 o 
   0   8   5       81.24       78.31      3.90 o 
   1   8   5        0.18       -0.13      0.32 o 
   2   8   5        1.51       -0.17      0.41 o 
   3   8   5      166.52      138.54      4.39 o 
   4   8   5      160.82      135.22      5.13 o 
   5   8   5     1335.18     1280.38     24.06 o 
   6   8   5      145.72      155.71      5.42 o 
   7   8   5       27.20       32.74      2.75 o 
   8   8   5      369.20      370.21     10.78 o 
   9   8   5      148.83      154.75      7.47 o 
  10   8   5      117.37      125.15      5.87 o 
  11   8   5        4.07        2.69      3.37 o 
  12   8   5        0.19        1.21      1.78 o 
  -9   9   5        0.39        1.31      1.48 o 
  -8   9   5        0.87        2.14      1.41 o 
  -7   9   5        0.24        0.18      0.78 o 
  -6   9   5        0.02        0.51      0.71 o 
  -5   9   5        0.02       -0.10      0.65 o 
  -4   9   5      247.44      217.82      5.19 o 
  -3   9   5        1.28        0.29      0.56 o 
  -2   9   5      248.25      238.33      3.88 o 
  -1   9   5       68.34       45.66      1.97 o 
   0   9   5      185.26      146.53      3.94 o 
   1   9   5       43.01       54.34      2.01 o 
   2   9   5       26.08       22.51      1.40 o 
   3   9   5       51.07       44.46      2.02 o 
   4   9   5      266.64      258.94      8.94 o 
   5   9   5      442.41      429.72      9.41 o 
   6   9   5       66.19       57.27      3.16 o 
   7   9   5       38.42       38.82      3.01 o 
   8   9   5        7.32        5.36      2.40 o 
   9   9   5       34.95       32.84      2.81 o 
  10   9   5       38.66       33.65      2.36 o 
  11   9   5       56.16       53.78      5.62 o 
  -9  10   5        1.07        0.87      1.49 o 
  -8  10   5        0.02       -1.19      1.26 o 
  -7  10   5        3.60        2.95      1.02 o 
  -6  10   5       21.56       22.15      1.85 o 
  -5  10   5       22.88       20.95      1.45 o 
  -4  10   5      444.90      400.24      8.57 o 
  -3  10   5       74.27       55.09      2.89 o 
  -2  10   5      145.92      129.77      2.67 o 
  -1  10   5        0.21        0.21      0.60 o 
   0  10   5       28.86       33.29      1.77 o 
   1  10   5        0.09        0.37      0.72 o 
   2  10   5      151.87      118.35      3.26 o 
   3  10   5        7.73       12.45      2.02 o 
   4  10   5      316.02      300.60      7.86 o 
   5  10   5       32.82       33.78      2.19 o 
   6  10   5       86.86       87.43      4.07 o 
   7  10   5      109.95      114.93      4.95 o 
   8  10   5        4.18        4.46      1.60 o 
   9  10   5        3.40        3.12      1.14 o 
  10  10   5        2.16        3.19      1.22 o 
  11  10   5        0.09        3.29      2.02 o 
  -8  11   5        5.12        6.38      1.73 o 
  -7  11   5        1.89        1.18      1.01 o 
  -6  11   5        0.02       -0.30      0.83 o 
  -5  11   5       36.41       32.25      1.71 o 
  -4  11   5        9.44        9.88      1.17 o 
  -3  11   5        2.71        0.84      0.70 o 
  -2  11   5       18.24       14.24      1.05 o 
  -1  11   5        0.53       -0.27      0.65 o 
   0  11   5      189.73      170.31      4.39 o 
   1  11   5       39.52       32.83      1.93 o 
   2  11   5        1.62        1.44      0.73 o 
   3  11   5        5.63        7.47      1.02 o 
   4  11   5        8.81        8.57      1.13 o 
   5  11   5       49.76       50.13      2.67 o 
   6  11   5        6.81        3.99      1.36 o 
   7  11   5        5.31        6.01      2.21 o 
   8  11   5       14.63       13.24      1.58 o 
   9  11   5        0.58       -0.03      1.04 o 
  10  11   5        0.00        1.82      1.55 o 
  -8  12   5        1.99        1.39      2.24 o 
  -7  12   5        6.72        4.99      1.92 o 
  -6  12   5        0.36       -0.85      0.85 o 
  -5  12   5       17.33       14.61      1.50 o 
  -4  12   5        1.82        0.34      0.82 o 
  -3  12   5        2.39        2.03      0.82 o 
  -2  12   5        6.75        4.68      0.79 o 
  -1  12   5        0.30       -0.44      0.72 o 
   0  12   5        2.58        1.81      1.07 o 
   1  12   5       29.45       23.04      1.85 o 
   2  12   5        9.80       12.00      1.32 o 
   3  12   5       14.27       20.01      1.65 o 
   4  12   5        9.05        8.78      1.25 o 
   5  12   5        1.12        2.33      0.94 o 
   6  12   5        0.04        1.19      2.20 o 
   7  12   5        8.71       11.34      2.07 o 
   8  12   5        2.46        0.61      1.12 o 
   9  12   5        0.55        0.65      1.21 o 
  10  12   5        0.84        1.07      1.81 o 
  -7  13   5        0.01        2.50      2.26 o 
  -6  13   5        8.33        7.97      1.33 o 
  -5  13   5       38.57       43.14      3.26 o 
  -4  13   5       15.02       15.69      1.37 o 
  -3  13   5        0.04       -0.35      0.84 o 
  -2  13   5        8.34        7.95      0.99 o 
  -1  13   5       25.19       26.95      1.90 o 
   0  13   5       10.91       11.52      2.22 o 
   1  13   5        2.40        2.89      1.02 o 
   2  13   5        1.83       -0.48      0.86 o 
   3  13   5       21.40       18.68      1.72 o 
   4  13   5       21.69       26.47      2.04 o 
   5  13   5       46.28       46.77      2.71 o 
   6  13   5        4.15        3.98      2.04 o 
   7  13   5        5.07        3.46      1.18 o 
   8  13   5        0.82       -0.65      1.09 o 
   9  13   5       20.54       23.25      3.16 o 
  -6  14   5        3.19        3.12      2.13 o 
  -5  14   5        3.22        2.45      1.09 o 
  -4  14   5        0.65        1.00      0.93 o 
  -3  14   5        0.59        0.61      0.93 o 
  -2  14   5       42.94       46.39      2.19 o 
  -1  14   5       43.67       45.84      2.42 o 
   0  14   5        2.87        4.06      1.24 o 
   1  14   5        5.20        3.32      1.17 o 
   2  14   5       58.46       65.47      3.09 o 
   3  14   5        5.43        5.38      1.29 o 
   4  14   5        0.16        0.12      1.04 o 
   5  14   5        3.68        3.27      1.56 o 
   6  14   5       15.75       17.33      2.29 o 
   7  14   5        0.39        1.94      1.14 o 
   8  14   5       11.67       16.33      2.88 o 
  -5  15   5        3.70        0.33      2.05 o 
  -4  15   5        0.02        0.54      1.08 o 
  -3  15   5       27.10       35.69      1.96 o 
  -2  15   5       78.94       95.97      3.27 o 
  -1  15   5       50.15       54.56      2.39 o 
   0  15   5      317.27      336.26      8.39 o 
   1  15   5      190.07      215.30      5.96 o 
   2  15   5        5.21        4.23      1.41 o 
   3  15   5      122.79      131.02      4.45 o 
   4  15   5       16.66       22.67      2.93 o 
   5  15   5      171.61      185.97      6.31 o 
   6  15   5       11.62       15.06      1.73 o 
   7  15   5        0.31       -0.66      1.77 o 
  -3  16   5       49.60       57.48      3.41 o 
  -2  16   5       15.56       18.22      1.68 o 
  -1  16   5       72.42       75.59      2.94 o 
   0  16   5      116.09      142.04      5.47 o 
   1  16   5        4.28        5.32      1.64 o 
   2  16   5       88.08      106.42      4.25 o 
   3  16   5       23.66       25.87      2.76 o 
   4  16   5        2.57        3.63      1.56 o 
   5  16   5       21.47       22.68      3.28 o 
   0  17   5        2.40        2.46      1.27 o 
   1  17   5        0.68       -0.68      1.50 o 
   2  17   5       61.85       66.52      3.88 o 
   3  17   5        7.21        4.90      3.07 o 
   0 -14   6        6.91        2.23      1.92 o 
   1 -14   6        0.86        1.58      1.83 o 
   2 -14   6       17.49       18.10      2.82 o 
   3 -14   6       13.30       10.86      2.35 o 
  -3 -13   6        0.01        0.52      1.85 o 
  -2 -13   6        7.13        6.62      2.23 o 
  -1 -13   6       12.16        8.77      3.82 o 
   0 -13   6        3.80        5.79      2.42 o 
   1 -13   6        0.24        0.13      3.38 o 
   2 -13   6        0.36        0.04      1.71 o 
   3 -13   6        0.11       -0.96      1.36 o 
   4 -13   6        8.03        7.00      3.06 o 
   5 -13   6        1.97        1.09      4.15 o 
   6 -13   6        0.02       -1.18      1.70 o 
  -4 -12   6       12.39       11.48      2.50 o 
  -3 -12   6       10.06        7.79      1.86 o 
  -2 -12   6       11.47       10.54      1.95 o 
  -1 -12   6       30.01       28.83      2.71 o 
   0 -12   6       73.91       84.93      7.73 o 
   1 -12   6        2.46        4.15      1.51 o 
   2 -12   6        1.38        2.57      1.40 o 
   3 -12   6        5.28        5.75      2.61 o 
   4 -12   6        0.53        1.50      1.50 o 
   5 -12   6        2.71        4.26      2.36 o 
   6 -12   6        7.15        4.38      1.94 o 
   7 -12   6        0.12        1.47      1.76 o 
  -6 -11   6       15.70       15.78      3.01 o 
  -5 -11   6        1.57        1.79      1.74 o 
  -4 -11   6       66.65       69.68      4.31 o 
  -3 -11   6        5.14        6.20      3.89 o 
  -2 -11   6        0.20        1.26      1.27 o 
  -1 -11   6       98.26       88.81      6.18 o 
   0 -11   6        2.32        3.97      1.38 o 
   1 -11   6       12.04       10.73      2.13 o 
   2 -11   6       12.60       11.82      2.34 o 
   3 -11   6       74.00       75.08      3.82 o 
   4 -11   6      103.20      110.46      4.58 o 
   5 -11   6        5.30        3.82      1.47 o 
   6 -11   6       17.26       23.58      2.94 o 
   7 -11   6       39.25       44.61      3.88 o 
   8 -11   6        5.00        4.06      2.47 o 
  -7 -10   6        0.13       -1.03      2.00 o 
  -6 -10   6       23.28       19.52      4.58 o 
  -5 -10   6       75.04       80.42      4.39 o 
  -4 -10   6      190.90      200.57     10.73 o 
  -3 -10   6       17.66       18.60      2.26 o 
  -2 -10   6       65.62       60.73      3.53 o 
  -1 -10   6        0.39       -0.96      0.96 o 
   0 -10   6        7.85        8.01      1.60 o 
   1 -10   6       39.42       45.01      2.03 o 
   2 -10   6        0.07       -0.59      1.03 o 
   3 -10   6       60.22       62.98      3.40 o 
   4 -10   6       62.31       62.16      3.36 o 
   5 -10   6        0.55       -0.23      1.09 o 
   6 -10   6        6.92        9.85      2.56 o 
   7 -10   6        0.93        2.15      1.38 o 
   8 -10   6        7.27        8.65      3.36 o 
   9 -10   6        0.31        2.04      1.61 o 
  -7  -9   6       21.40       24.54      3.31 o 
  -6  -9   6       27.60       35.62      3.44 o 
  -5  -9   6      207.18      232.42      8.09 o 
  -4  -9   6       62.20       59.62      3.54 o 
  -3  -9   6        0.13        0.52      1.11 o 
  -2  -9   6      169.99      171.81      5.94 o 
  -1  -9   6        3.76        4.59      1.49 o 
   0  -9   6        0.63        0.13      0.66 o 
   1  -9   6       26.07       25.22      1.50 o 
   2  -9   6        6.92        6.17      1.69 o 
   3  -9   6        0.59        1.08      1.00 o 
   4  -9   6        0.66        2.61      1.11 o 
   5  -9   6       16.83       17.84      2.61 o 
   6  -9   6        4.22        3.01      1.28 o 
   7  -9   6       13.07       16.36      2.09 o 
   8  -9   6        1.53        2.06      1.44 o 
   9  -9   6        7.61        5.70      1.81 o 
  10  -9   6        1.99       -1.61      1.61 o 
  -8  -8   6        0.34       -1.67      1.67 o 
  -7  -8   6        5.23        3.30      1.56 o 
  -6  -8   6        0.02       -1.04      1.04 o 
  -5  -8   6       13.05        5.56      2.22 o 
  -4  -8   6       32.84       30.64      2.36 o 
  -3  -8   6       74.96       70.68      3.08 o 
  -2  -8   6       20.12       20.38      1.33 o 
  -1  -8   6        0.01        0.86      0.59 o 
   0  -8   6      215.45      211.26      3.84 o 
   1  -8   6       23.72       21.89      1.15 o 
   2  -8   6        1.55        1.74      0.68 o 
   3  -8   6        0.43        1.25      0.53 o 
   4  -8   6       31.13       25.03      1.56 o 
   5  -8   6       10.82       11.28      1.37 o 
   6  -8   6       29.32       32.92      3.26 o 
   7  -8   6       15.37       18.35      2.09 o 
   8  -8   6        0.13       -0.40      1.48 o 
   9  -8   6        2.59        4.16      3.67 o 
  10  -8   6        2.98        0.01      1.47 o 
  11  -8   6       19.48       17.53      2.80 o 
  -9  -7   6        2.71        3.04      2.30 o 
  -8  -7   6        1.07        1.02      1.73 o 
  -7  -7   6        0.69        1.69      1.28 o 
  -6  -7   6        0.46        0.80      1.18 o 
  -5  -7   6        0.04        1.60      1.12 o 
  -4  -7   6        0.64        0.99      1.19 o 
  -3  -7   6       28.42       28.90      1.86 o 
  -2  -7   6        2.06        0.44      0.66 o 
  -1  -7   6       40.41       43.32      1.42 o 
   0  -7   6      162.40      160.95      3.05 o 
   1  -7   6       10.18        7.70      0.69 o 
   2  -7   6      308.60      291.95      4.75 o 
   3  -7   6        4.69        1.34      0.62 o 
   4  -7   6        3.46        2.68      0.95 o 
   5  -7   6      177.38      163.37      3.45 o 
   6  -7   6       17.25       12.42      1.38 o 
   7  -7   6       10.68        8.06      1.54 o 
   8  -7   6        0.42       -0.46      2.01 o 
   9  -7   6        3.03        5.44      1.98 o 
  10  -7   6        0.16        1.41      1.49 o 
  11  -7   6        7.85        6.09      4.04 o 
  -9  -6   6        1.00        2.30      1.83 o 
  -8  -6   6        3.71        3.67      2.53 o 
  -7  -6   6        0.08        0.48      1.82 o 
  -6  -6   6        0.14        0.08      1.05 o 
  -5  -6   6        2.92        4.43      1.34 o 
  -4  -6   6        5.56        5.18      1.32 o 
  -3  -6   6        0.03        0.00      0.59 o 
  -2  -6   6        2.61        2.87      0.70 o 
  -1  -6   6       85.17       80.96      2.19 o 
   0  -6   6      156.55      151.15      3.45 o 
   1  -6   6        4.92        2.48      0.65 o 
   2  -6   6       55.01       53.47      1.83 o 
   3  -6   6      100.28      122.11      2.65 o 
   4  -6   6      174.71      164.85      3.30 o 
   5  -6   6        0.10        1.15      0.57 o 
   6  -6   6        0.74        1.03      0.66 o 
   7  -6   6       29.57       29.67      1.72 o 
   8  -6   6        9.09        9.57      1.63 o 
   9  -6   6        0.68       -0.72      1.32 o 
  10  -6   6        3.48        1.17      1.45 o 
  11  -6   6        2.91        2.39      1.82 o 
  12  -6   6        4.54        2.77      1.98 o 
  -9  -5   6        0.13        0.99      1.71 o 
  -8  -5   6        2.63        3.95      1.52 o 
  -7  -5   6       13.40       14.42      1.83 o 
  -6  -5   6       10.46       11.18      1.61 o 
  -5  -5   6       22.74       23.82      1.54 o 
  -4  -5   6       12.87       12.46      1.52 o 
  -3  -5   6        1.17        1.92      0.65 o 
  -2  -5   6       31.30       32.16      1.49 o 
  -1  -5   6       27.11       30.20      1.47 o 
   0  -5   6      418.99      441.88      6.88 o 
   1  -5   6       97.84       95.80      2.67 o 
   2  -5   6      240.50      222.41      3.87 o 
   3  -5   6       11.36        5.11      0.93 o 
   4  -5   6      296.18      248.95      4.32 o 
   5  -5   6       24.31       31.48      1.40 o 
   6  -5   6       29.63       23.07      1.41 o 
   7  -5   6      202.43      175.48      3.99 o 
   8  -5   6      167.01      143.43      4.78 o 
   9  -5   6       18.05       15.27      2.94 o 
  10  -5   6        0.22       -0.06      1.30 o 
  11  -5   6       15.95       15.29      2.20 o 
  12  -5   6       23.53       18.00      2.78 o 
 -10  -4   6       18.19       14.71      3.02 o 
  -9  -4   6       15.18       10.66      2.26 o 
  -8  -4   6       20.76       16.38      1.99 o 
  -7  -4   6       38.53       42.50      3.19 o 
  -6  -4   6        9.55       12.82      1.39 o 
  -5  -4   6       19.60       22.39      1.45 o 
  -4  -4   6       28.86       32.75      1.61 o 
  -3  -4   6       26.12       27.32      1.40 o 
  -2  -4   6      260.46      273.87      4.74 o 
  -1  -4   6     1282.94     1372.67     20.96 o 
   0  -4   6       46.82       58.32      1.58 o 
   1  -4   6      177.73      197.71      3.12 o 
   2  -4   6      545.70      549.95      8.02 o 
   3  -4   6      184.67      212.79      3.68 o 
   4  -4   6       22.73       10.59      0.78 o 
   5  -4   6       57.46       48.17      1.90 o 
   6  -4   6       50.09       46.50      1.73 o 
   7  -4   6      124.01      108.64      2.86 o 
   8  -4   6        6.43        8.08      1.02 o 
   9  -4   6        6.92        4.40      1.16 o 
  10  -4   6        0.57        1.82      1.30 o 
  11  -4   6        3.75        3.04      1.55 o 
  12  -4   6        8.12       10.55      2.92 o 
 -10  -3   6       59.96       56.54      5.20 o 
  -9  -3   6       84.08       81.45      4.69 o 
  -8  -3   6       11.36       13.84      2.29 o 
  -7  -3   6        0.52       -0.35      0.97 o 
  -6  -3   6       21.16       23.54      1.56 o 
  -5  -3   6        3.30        3.32      0.77 o 
  -4  -3   6       44.39       48.51      1.96 o 
  -3  -3   6       53.61       60.42      1.99 o 
  -2  -3   6       67.57       80.61      2.16 o 
  -1  -3   6      396.33      434.52      7.25 o 
   0  -3   6       73.43       75.00      1.71 o 
   1  -3   6      387.76      401.07      6.12 o 
   2  -3   6      114.60      112.20      2.90 o 
   3  -3   6      249.33      209.47      3.51 o 
   4  -3   6       39.43       49.21      1.38 o 
   5  -3   6        3.22        4.41      0.55 o 
   6  -3   6        7.31        3.04      0.66 o 
   7  -3   6       12.19       10.67      1.00 o 
   8  -3   6       29.97       25.26      1.60 o 
   9  -3   6       27.66       24.36      2.16 o 
  10  -3   6        0.27        0.03      1.24 o 
  11  -3   6        3.35        8.83      2.55 o 
  12  -3   6        1.54        1.08      2.52 o 
  13  -3   6       10.50       12.50      2.52 o 
 -10  -2   6       23.58       20.22      4.28 o 
  -9  -2   6       58.97       62.26      4.44 o 
  -8  -2   6       10.80        5.83      1.46 o 
  -7  -2   6        0.05       -0.36      0.71 o 
  -6  -2   6        6.29        4.70      0.82 o 
  -5  -2   6        4.49        4.51      0.74 o 
  -4  -2   6        0.11       -0.43      0.43 o 
  -3  -2   6        7.39        7.27      0.61 o 
  -2  -2   6        6.57        8.79      0.67 o 
  -1  -2   6      349.25      350.29      6.23 o 
   0  -2   6      645.19      673.31     10.85 o 
   1  -2   6      507.24      541.59      8.95 o 
   2  -2   6      796.41      827.82     15.19 o 
   3  -2   6       32.81       31.04      1.13 o 
   4  -2   6       17.21       18.54      1.00 o 
   5  -2   6       29.18       28.90      1.04 o 
   6  -2   6        2.07        1.22      0.50 o 
   7  -2   6      142.05      137.02      3.15 o 
   8  -2   6      267.31      260.28      5.17 o 
   9  -2   6       37.36       39.39      3.50 o 
  10  -2   6        0.58        1.62      0.86 o 
  11  -2   6        0.50        1.58      1.80 o 
  12  -2   6        1.50        1.93      1.52 o 
  13  -2   6        3.95        7.81      2.28 o 
 -10  -1   6        0.14        0.48      1.57 o 
  -9  -1   6       38.83       33.14      3.15 o 
  -8  -1   6       16.98       17.73      2.10 o 
  -7  -1   6        7.71        5.70      0.92 o 
  -6  -1   6       10.95        9.81      0.86 o 
  -5  -1   6        0.67        0.10      0.45 o 
  -4  -1   6       61.86       70.10      1.77 o 
  -3  -1   6       44.87       51.60      1.51 o 
  -2  -1   6        8.66        6.45      1.04 o 
  -1  -1   6       97.15      100.10      2.35 o 
   0  -1   6       11.94       13.63      1.10 o 
   1  -1   6     1212.98     1152.15     36.59 o 
   2  -1   6       83.85       85.66      1.85 o 
   3  -1   6       35.90       42.50      3.50 o 
   4  -1   6        3.65        0.85      0.33 o 
   5  -1   6        7.83       11.18      1.05 o 
   6  -1   6       75.37       69.53      1.90 o 
   7  -1   6       23.15       23.50      1.28 o 
   8  -1   6        1.91        0.54      0.61 o 
   9  -1   6        9.30       10.00      1.18 o 
  10  -1   6      118.29      119.69      3.27 o 
  11  -1   6       51.39       52.70      5.77 o 
  12  -1   6        7.27        7.58      2.05 o 
  13  -1   6        0.09        1.55      1.71 o 
 -10   0   6       14.99       15.55      2.51 o 
  -9   0   6        0.29        0.76      1.40 o 
  -8   0   6        5.81        3.75      0.86 o 
  -7   0   6        0.34        0.19      0.61 o 
  -6   0   6       18.04       16.72      1.42 o 
  -5   0   6       16.60       16.67      1.05 o 
  -4   0   6       34.46       36.34      1.32 o 
  -3   0   6       89.75       95.45      1.94 o 
  -2   0   6      184.72      205.25      3.53 o 
  -1   0   6      135.82      139.98      2.47 o 
   0   0   6      216.89      238.64      3.35 o 
   1   0   6      141.59      140.03      2.71 o 
   2   0   6       22.15       13.88      0.47 o 
   3   0   6       28.05       36.93      0.96 o 
   4   0   6        1.33        0.09      0.23 o 
   5   0   6       18.83       10.89      1.35 o 
   6   0   6       35.93       36.74      1.42 o 
   7   0   6        2.37        2.09      0.52 o 
   8   0   6        8.82        8.94      0.92 o 
   9   0   6        1.68        2.31      0.86 o 
  10   0   6       79.10       82.59      3.38 o 
  11   0   6      133.15      131.83      4.19 o 
  12   0   6        0.95        1.77      1.50 o 
  13   0   6        7.84        5.45      2.09 o 
 -11   1   6        0.11       -1.57      1.85 o 
 -10   1   6        0.62       -0.52      1.49 o 
  -9   1   6       50.36       53.32      3.03 o 
  -8   1   6       41.72       40.77      1.77 o 
  -7   1   6       21.11       23.17      1.45 o 
  -6   1   6        8.60        8.15      0.88 o 
  -5   1   6        0.10        0.31      0.48 o 
  -4   1   6        0.09        0.40      0.38 o 
  -3   1   6       13.10       13.42      1.10 o 
  -2   1   6       34.24       34.26      1.08 o 
  -1   1   6        3.93        4.00      0.36 o 
   0   1   6       73.04       73.75      1.17 o 
   1   1   6      188.01      221.85      3.97 o 
   2   1   6       15.57       16.34      0.73 o 
   3   1   6       36.54       38.92      0.81 o 
   4   1   6        7.06        5.89      0.44 o 
   5   1   6       34.72       15.43      4.49 o 
   6   1   6       10.82        8.22      0.78 o 
   7   1   6       99.13       98.55      2.61 o 
   8   1   6      230.71      238.38      4.81 o 
   9   1   6       44.35       46.63      1.85 o 
  10   1   6       46.05       49.18      2.02 o 
  11   1   6      541.48      571.97     10.24 o 
  12   1   6       43.16       39.46      6.11 o 
  13   1   6       18.13       19.67      3.60 o 
 -11   2   6        2.60        2.49      2.11 o 
 -10   2   6        3.67        2.33      1.71 o 
  -9   2   6       13.92       16.20      1.80 o 
  -8   2   6       14.37       16.36      1.36 o 
  -7   2   6        5.67        3.89      0.84 o 
  -6   2   6        0.00       -0.20      0.55 o 
  -5   2   6        4.05        4.98      0.62 o 
  -4   2   6        8.35        9.05      0.76 o 
  -3   2   6      134.47      127.37      3.12 o 
  -2   2   6      343.18      369.40      5.76 o 
  -1   2   6      879.83      966.72     13.06 o 
   0   2   6     2024.04     2184.08     30.49 o 
   1   2   6        2.04        2.13      1.28 o 
   2   2   6     1201.05     1187.02    138.74 o 
   3   2   6      842.86      930.87     14.07 o 
   4   2   6       44.32       44.64      1.13 o 
   5   2   6        0.68        0.94      0.50 o 
   6   2   6        0.19       -0.16      0.32 o 
   7   2   6       27.84       32.08      1.45 o 
   8   2   6      233.46      228.91      4.88 o 
   9   2   6       31.29       35.00      1.94 o 
  10   2   6      366.65      389.20      7.32 o 
  11   2   6        0.03       -0.85      0.85 o 
  12   2   6       13.71       13.69      5.51 o 
  13   2   6        9.63       11.98      4.35 o 
 -10   3   6        0.37        0.32      1.21 o 
  -9   3   6       62.96       60.43      8.71 o 
  -8   3   6       15.86       15.07      1.29 o 
  -7   3   6       73.88       75.62      2.21 o 
  -6   3   6       81.87       85.84      2.26 o 
  -5   3   6       20.13       18.39      0.99 o 
  -4   3   6        0.51        0.34      0.44 o 
  -3   3   6      113.01      103.64      3.04 o 
  -2   3   6        4.04        5.91      0.58 o 
  -1   3   6      777.47      816.58     12.82 o 
   0   3   6      418.96      461.70      9.70 o 
   1   3   6        5.02        1.49      1.04 o 
   2   3   6       15.81       17.02      2.24 o 
   3   3   6       25.45       35.69      1.18 o 
   4   3   6       11.46       10.15      0.53 o 
   5   3   6      134.05      139.75      3.62 o 
   6   3   6        6.40        7.00      1.72 o 
   7   3   6       37.05       41.64      1.65 o 
   8   3   6        2.98        1.75      0.68 o 
   9   3   6        6.16        3.41      0.77 o 
  10   3   6      222.17      235.27      4.64 o 
  11   3   6       99.60      105.92      3.17 o 
  12   3   6        0.66        0.93      1.43 o 
  13   3   6        0.11       -0.53      1.64 o 
 -10   4   6       11.36       10.09      2.29 o 
  -9   4   6       17.09        9.92      3.80 o 
  -8   4   6        3.99        2.32      0.86 o 
  -7   4   6        0.32        0.38      0.66 o 
  -6   4   6       17.67       15.52      1.04 o 
  -5   4   6       10.02        9.82      0.88 o 
  -4   4   6       40.59       38.70      1.87 o 
  -3   4   6       22.49       21.63      5.36 o 
  -2   4   6       42.73       39.75      1.45 o 
  -1   4   6      394.66      396.22      5.39 o 
   0   4   6       50.74       63.22      2.26 o 
   1   4   6      416.94      480.74     18.23 o 
   2   4   6       11.31       12.05      2.06 o 
   3   4   6      137.89      164.60      4.29 o 
   4   4   6      106.91      114.23      2.39 o 
   5   4   6        2.43        0.54      0.63 o 
   6   4   6       37.12       22.44      6.20 o 
   7   4   6      126.73      134.38      3.23 o 
   8   4   6        0.84        0.38      0.65 o 
   9   4   6       89.04       87.97      4.76 o 
  10   4   6       72.42       81.49      2.73 o 
  11   4   6       63.61       67.34      3.04 o 
  12   4   6        3.24        4.87      1.72 o 
  13   4   6        1.61        1.05      1.78 o 
 -10   5   6        1.08        0.43      1.74 o 
  -9   5   6        0.65        0.20      1.51 o 
  -8   5   6       13.54       16.44      1.35 o 
  -7   5   6        3.10        3.01      0.74 o 
  -6   5   6        4.80        4.33      0.73 o 
  -5   5   6      168.86      189.02      3.93 o 
  -4   5   6        6.89        6.67      1.60 o 
  -3   5   6      483.38      490.00     11.89 o 
  -1   5   6      247.80      251.81      4.03 o 
   0   5   6      300.92      303.43      8.62 o 
   1   5   6       42.75       33.63      3.67 o 
   2   5   6       76.36       69.54      2.09 o 
   3   5   6        4.49        7.45      0.45 o 
   4   5   6       13.47       17.74      1.30 o 
   5   5   6        5.96        3.70      2.02 o 
   6   5   6       22.28       21.76      1.41 o 
   7   5   6        7.88        6.68      0.84 o 
   8   5   6      321.20      332.32      6.62 o 
   9   5   6       16.53       17.64      1.80 o 
  10   5   6      105.55      113.15      2.92 o 
  11   5   6       27.47       30.60      1.82 o 
  12   5   6        0.20       -0.84      1.25 o 
  13   5   6        0.00       -1.61      1.61 o 
 -10   6   6        0.38        0.10      1.68 o 
  -9   6   6        0.43       -1.08      2.57 o 
  -8   6   6        0.37       -0.35      0.75 o 
  -7   6   6       17.22       19.74      1.30 o 
  -6   6   6        0.02        0.36      0.68 o 
  -5   6   6       11.65       13.51      1.76 o 
  -4   6   6        2.00        1.69      1.02 o 
  -3   6   6      388.96      393.19      6.59 o 
  -2   6   6        0.00       -0.10      0.31 o 
   0   6   6       28.68       30.32      1.52 o 
   1   6   6       69.94       56.53      1.86 o 
   2   6   6      465.02      415.51      6.89 o 
   3   6   6       32.87       31.98      1.00 o 
   4   6   6      117.92      114.00      3.02 o 
   5   6   6        5.04        4.74      0.75 o 
   6   6   6      117.32      112.05      4.65 o 
   7   6   6       56.32       53.34      2.16 o 
   8   6   6       10.97        8.12      1.04 o 
   9   6   6       11.83        9.31      1.99 o 
  10   6   6        0.97        0.87      0.76 o 
  11   6   6        1.88        1.05      0.89 o 
  12   6   6       30.22       29.89      2.71 o 
 -10   7   6        1.17        2.71      2.21 o 
  -9   7   6        0.32       -0.12      1.40 o 
  -8   7   6        0.02       -0.04      0.79 o 
  -7   7   6        0.25        0.01      0.75 o 
  -6   7   6       58.91       57.17      2.33 o 
  -5   7   6       89.64       87.72      2.85 o 
  -4   7   6      239.25      236.00      5.08 o 
  -3   7   6      288.66      272.28      5.02 o 
  -2   7   6      254.19      250.70      4.06 o 
   0   7   6      200.16      195.09      5.23 o 
   1   7   6        5.46        3.57      0.95 o 
   2   7   6       13.29       12.20      1.00 o 
   3   7   6      120.75      111.81      3.47 o 
   4   7   6       34.33       30.25      2.62 o 
   5   7   6      151.01      154.42      3.33 o 
   6   7   6      737.90      719.63     13.78 o 
   7   7   6       23.89       22.36      1.95 o 
   8   7   6       43.31       43.68      2.27 o 
   9   7   6       32.06       32.48      2.05 o 
  10   7   6        5.60        5.16      0.99 o 
  11   7   6       52.10       50.84      2.84 o 
  12   7   6       20.93       19.59      2.38 o 
  -9   8   6        0.07       -0.33      1.53 o 
  -8   8   6        2.57        1.04      0.94 o 
  -7   8   6        1.62        1.77      0.83 o 
  -6   8   6        2.37        0.50      0.91 o 
  -5   8   6       73.66       77.20      2.73 o 
  -4   8   6       29.83       30.76      2.02 o 
  -3   8   6        0.10       -0.51      0.51 o 
  -2   8   6       53.35       42.60      1.40 o 
  -1   8   6        5.47        5.42      0.99 o 
   0   8   6        9.60        7.66      0.81 o 
   1   8   6      127.72      128.34      3.43 o 
   2   8   6      466.34      411.48      8.69 o 
   3   8   6     2009.75     1913.12     34.99 o 
   4   8   6      285.55      282.89      8.10 o 
   5   8   6      125.25      132.31      3.78 o 
   6   8   6      371.64      365.79      7.86 o 
   7   8   6      512.34      487.84     10.15 o 
   8   8   6      228.77      223.33      5.73 o 
   9   8   6       61.13       66.46      2.94 o 
  10   8   6        3.08        3.03      1.00 o 
  11   8   6      122.16      123.66      3.71 o 
  12   8   6        2.18        0.76      2.28 o 
  -9   9   6        0.08        1.45      1.52 o 
  -8   9   6        0.65        0.56      0.96 o 
  -7   9   6        0.08        0.21      0.82 o 
  -6   9   6      289.42      286.86     10.48 o 
  -5   9   6        1.92        3.12      0.95 o 
  -4   9   6      257.22      246.28      5.04 o 
  -3   9   6      131.97      121.06      3.05 o 
  -2   9   6      132.78      107.08      2.41 o 
  -1   9   6       36.51       43.03      1.82 o 
   0   9   6       10.56        7.20      0.89 o 
   1   9   6        0.19       -0.49      0.49 o 
   2   9   6      406.47      388.88      7.51 o 
   3   9   6      197.14      184.06      4.97 o 
   4   9   6       29.51       37.13      1.94 o 
   5   9   6      189.34      179.02      4.84 o 
   6   9   6       58.62       51.85      2.99 o 
   7   9   6        0.10        0.60      1.12 o 
   8   9   6        0.67        0.25      1.10 o 
   9   9   6       67.56       61.15      7.96 o 
  10   9   6        3.59        2.40      2.06 o 
  11   9   6        1.26        3.90      1.34 o 
  -9  10   6        1.99        4.11      2.54 o 
  -8  10   6       10.12       10.21      1.40 o 
  -7  10   6        0.34        0.20      0.88 o 
  -6  10   6       84.66       73.22      3.17 o 
  -5  10   6       15.79       11.48      1.38 o 
  -4  10   6       11.59       11.57      1.32 o 
  -3  10   6        9.06        6.94      0.95 o 
  -2  10   6       99.21       91.06      2.29 o 
  -1  10   6        3.74        5.14      0.91 o 
   0  10   6      113.85       95.00      2.90 o 
   1  10   6        2.70        4.26      0.80 o 
   2  10   6      101.28       94.98      2.85 o 
   3  10   6        0.53        0.54      0.63 o 
   4  10   6      100.77       96.00      3.30 o 
   5  10   6       22.59       24.22      1.87 o 
   6  10   6        9.09       10.17      2.83 o 
   7  10   6        2.78        0.53      1.60 o 
   8  10   6        0.32        0.37      1.35 o 
   9  10   6        2.81        2.12      1.54 o 
  10  10   6       15.57       14.25      1.78 o 
  11  10   6        0.06        0.19      1.76 o 
  -8  11   6        1.07        0.46      1.41 o 
  -7  11   6       23.71       18.02      1.67 o 
  -6  11   6       20.83       23.10      2.29 o 
  -5  11   6        0.05        0.68      0.95 o 
  -4  11   6       25.27       22.04      1.63 o 
  -3  11   6        6.48        6.35      0.98 o 
  -2  11   6       55.77       46.28      1.78 o 
  -1  11   6        6.54        3.03      0.89 o 
   0  11   6        0.54       -0.33      0.60 o 
   1  11   6        0.01       -0.03      0.60 o 
   2  11   6       17.53       16.59      1.43 o 
   3  11   6       56.44       61.87      2.43 o 
   4  11   6        4.92        6.91      1.05 o 
   5  11   6       24.02       17.99      3.41 o 
   6  11   6       32.34       38.05      3.08 o 
   7  11   6        6.41        3.00      1.54 o 
   8  11   6        1.10        1.10      1.40 o 
   9  11   6        1.16        0.55      1.49 o 
  10  11   6        1.61       -0.51      1.12 o 
  -7  12   6        0.02       -0.66      1.08 o 
  -6  12   6        1.37        1.17      1.20 o 
  -5  12   6        0.17        0.87      0.95 o 
  -4  12   6        0.24        0.39      0.85 o 
  -3  12   6        1.64        0.89      0.81 o 
  -2  12   6       18.47       16.13      1.17 o 
  -1  12   6       44.68       39.53      1.90 o 
   0  12   6       25.42       22.34      1.76 o 
   1  12   6       37.13       39.54      2.17 o 
   2  12   6        6.42        5.94      1.08 o 
   3  12   6       28.95       29.10      1.98 o 
   4  12   6        2.60        1.74      0.85 o 
   5  12   6       14.59       14.77      1.51 o 
   6  12   6        0.51       -1.08      1.08 o 
   7  12   6        2.03        3.14      1.51 o 
   8  12   6        3.21        1.72      1.46 o 
   9  12   6        0.13        1.49      1.83 o 
  10  12   6        6.99        6.84      1.74 o 
  -7  13   6       16.60       20.46      3.60 o 
  -6  13   6        4.02        3.38      1.20 o 
  -5  13   6        2.16        0.72      1.47 o 
  -4  13   6       24.24       22.01      1.81 o 
  -3  13   6       62.82       65.29      2.80 o 
  -2  13   6        5.03        4.11      0.84 o 
  -1  13   6        4.40        2.76      0.91 o 
   0  13   6        0.00       -0.68      1.00 o 
   1  13   6        2.78        1.45      1.09 o 
   2  13   6       21.88       23.52      2.36 o 
   3  13   6       35.65       35.46      2.30 o 
   4  13   6       51.14       56.55      3.13 o 
   5  13   6        2.08        0.87      0.97 o 
   6  13   6       11.63       11.46      2.05 o 
   7  13   6       96.38      103.46      5.93 o 
   8  13   6        0.71        0.48      1.63 o 
   9  13   6       29.77       27.95      4.02 o 
  -6  14   6        0.12        0.74      1.51 o 
  -5  14   6        0.28        1.52      1.27 o 
  -4  14   6       29.82       32.28      2.29 o 
  -3  14   6        0.14       -0.13      0.98 o 
  -2  14   6       89.28       90.24      2.71 o 
  -1  14   6       28.80       30.40      1.70 o 
   0  14   6       72.54       77.71      3.32 o 
   1  14   6       20.10       18.61      1.85 o 
   2  14   6        3.45        4.00      1.19 o 
   3  14   6       53.17       60.20      2.90 o 
   4  14   6        2.06        1.87      1.15 o 
   5  14   6        0.32       -1.31      1.31 o 
   6  14   6       34.57       35.27      3.70 o 
   7  14   6       41.06       39.39      5.42 o 
   8  14   6        3.33        2.73      1.78 o 
  -5  15   6       30.06       32.26      3.59 o 
  -4  15   6       35.39       44.08      3.06 o 
  -3  15   6       97.72      103.50      3.68 o 
  -2  15   6      345.13      388.04      7.32 o 
  -1  15   6      166.43      185.50      4.08 o 
   0  15   6       30.88       37.75      2.69 o 
   1  15   6       98.04      104.55      3.92 o 
   2  15   6       15.98       15.78      1.92 o 
   3  15   6      258.50      277.26      7.02 o 
   4  15   6       25.28       28.11      2.41 o 
   5  15   6        3.96        5.34      1.72 o 
   6  15   6       74.85       78.33      4.33 o 
   7  15   6        0.12       -1.63      1.63 o 
  -3  16   6       58.82       70.51      3.92 o 
  -2  16   6       20.27       25.73      2.55 o 
  -1  16   6        8.74        6.78      1.26 o 
   0  16   6        9.74       10.63      1.61 o 
   1  16   6       59.42       70.21      3.78 o 
   2  16   6       13.83       16.03      2.20 o 
   3  16   6       13.65       12.92      2.11 o 
   4  16   6       23.95       22.35      2.31 o 
   5  16   6       26.65       29.77      3.34 o 
   0  17   6       58.66       71.70      4.08 o 
   1  17   6        2.94        4.88      2.77 o 
   2  17   6        1.15        1.40      2.55 o 
   3  17   6       19.90       20.41      3.98 o 
  -1 -13   7        0.01        0.08      1.77 o 
   0 -13   7        0.87        1.04      1.82 o 
   1 -13   7       10.08       11.98      2.07 o 
   2 -13   7        2.74        1.90      1.57 o 
   3 -13   7       12.57       16.70      2.76 o 
   4 -13   7        0.32        0.97      1.64 o 
   5 -13   7        0.95        3.29      2.02 o 
  -3 -12   7        0.11        2.13      1.94 o 
  -2 -12   7       40.39       42.53      4.93 o 
  -1 -12   7        2.66        1.70      1.50 o 
   0 -12   7        8.75        8.72      1.88 o 
   1 -12   7        0.84        1.05      1.39 o 
   2 -12   7        6.94        3.07      1.49 o 
   3 -12   7        0.77        1.37      1.46 o 
   4 -12   7       14.68       16.93      4.01 o 
   5 -12   7        8.06        9.72      2.32 o 
   6 -12   7        4.51        4.69      2.01 o 
   7 -12   7        0.01        0.44      1.84 o 
  -5 -11   7        0.23       -0.40      2.03 o 
  -4 -11   7        3.81        0.93      1.69 o 
  -3 -11   7       76.87       81.47      4.41 o 
  -2 -11   7        0.50       -1.29      1.29 o 
  -1 -11   7        1.65        3.29      1.82 o 
   0 -11   7        2.70        2.93      1.93 o 
   1 -11   7       84.20       90.23      4.27 o 
   2 -11   7      104.29      115.77      4.81 o 
   3 -11   7        0.38        0.82      1.28 o 
   4 -11   7       24.62       30.95      2.78 o 
   5 -11   7       21.67       24.62      4.46 o 
   6 -11   7       24.91       27.09      3.20 o 
   7 -11   7        2.21        1.47      1.71 o 
   8 -11   7        8.68        7.60      2.21 o 
  -6 -10   7       51.32       59.13      5.32 o 
  -5 -10   7       23.70       27.18      2.97 o 
  -4 -10   7       89.66       88.76      6.26 o 
  -3 -10   7        6.18        7.36      1.82 o 
  -2 -10   7        1.17        0.40      1.34 o 
  -1 -10   7       21.16       18.96      2.53 o 
   0 -10   7        0.42       -1.41      1.41 o 
   1 -10   7        5.89        7.23      1.61 o 
   2 -10   7        8.17        8.77      1.65 o 
   3 -10   7        1.32        2.86      1.34 o 
   4 -10   7        1.89        2.71      1.33 o 
   5 -10   7        2.29        2.48      1.74 o 
   6 -10   7        1.36       -0.86      1.42 o 
   7 -10   7        1.26        3.38      1.77 o 
   8 -10   7       13.91       12.57      2.13 o 
   9 -10   7       37.04       39.05      3.29 o 
  -7  -9   7       41.74       47.18      4.78 o 
  -6  -9   7        2.30       -0.06      2.04 o 
  -5  -9   7        1.51        0.16      1.39 o 
  -4  -9   7       39.78       41.21      3.34 o 
  -3  -9   7        3.38        2.15      1.37 o 
  -2  -9   7        0.95        0.95      1.26 o 
  -1  -9   7       17.45       16.82      2.11 o 
   0  -9   7        4.76        2.76      1.28 o 
   1  -9   7        2.80        3.52      1.37 o 
   2  -9   7        0.04       -0.33      1.00 o 
   3  -9   7       26.37       30.00      2.56 o 
   4  -9   7       22.50       15.45      1.94 o 
   5  -9   7       20.00       21.91      2.28 o 
   6  -9   7        0.01        2.23      1.62 o 
   7  -9   7        7.38        9.83      1.89 o 
   8  -9   7        1.39        1.27      1.46 o 
   9  -9   7        0.22       -1.33      1.33 o 
  10  -9   7        7.93        8.03      2.32 o 
  -7  -8   7        0.38        1.31      1.57 o 
  -6  -8   7       13.69       13.92      2.07 o 
  -5  -8   7       32.30       35.68      3.11 o 
  -4  -8   7       19.59       22.26      2.41 o 
  -3  -8   7        3.44        3.50      1.37 o 
  -2  -8   7      166.96      167.51      5.86 o 
  -1  -8   7        1.98        0.91      0.94 o 
   0  -8   7       35.64       31.43      1.84 o 
   1  -8   7        1.95        1.52      0.78 o 
   2  -8   7       39.38       35.67      1.92 o 
   3  -8   7        6.77        5.74      0.96 o 
   4  -8   7       26.04       26.83      2.28 o 
   5  -8   7        7.31        5.63      1.36 o 
   6  -8   7        2.06       -0.10      1.08 o 
   7  -8   7       17.60       16.15      2.04 o 
   8  -8   7       13.29       11.31      1.98 o 
   9  -8   7       42.26       43.98      3.36 o 
  10  -8   7       30.61       33.63      3.83 o 
  -8  -7   7        0.10        1.44      1.52 o 
  -7  -7   7        1.14        2.32      1.56 o 
  -6  -7   7        0.94       -0.55      1.20 o 
  -5  -7   7        4.33        2.18      1.25 o 
  -4  -7   7        0.02        1.17      1.08 o 
  -3  -7   7       21.61       24.47      2.58 o 
  -2  -7   7        5.16        4.79      1.09 o 
  -1  -7   7        0.85        1.61      0.88 o 
   0  -7   7      205.35      192.34      4.33 o 
   1  -7   7        8.88       11.58      1.26 o 
   2  -7   7       55.11       51.43      2.02 o 
   3  -7   7      142.02      142.97      3.47 o 
   4  -7   7        1.11        0.32      0.69 o 
   5  -7   7        8.43        5.69      0.86 o 
   6  -7   7        4.89        3.48      0.88 o 
   7  -7   7        1.46        0.60      1.57 o 
   8  -7   7        5.08        3.71      2.10 o 
   9  -7   7        4.44        4.29      2.00 o 
  10  -7   7       22.50       22.13      2.59 o 
  11  -7   7        0.06        0.38      1.91 o 
  -8  -6   7        2.24        1.22      1.42 o 
  -7  -6   7        3.90        2.42      1.42 o 
  -6  -6   7        3.23        2.52      1.33 o 
  -5  -6   7        2.90        3.49      1.27 o 
  -4  -6   7       10.81        7.84      1.05 o 
  -3  -6   7       14.89       15.06      1.57 o 
  -2  -6   7      282.09      294.83      5.39 o 
  -1  -6   7        0.04       -0.29      0.64 o 
   0  -6   7       11.00        9.15      1.00 o 
   1  -6   7      105.22      113.34      4.80 o 
   2  -6   7       30.69       29.17      1.57 o 
   3  -6   7       30.68       25.81      1.48 o 
   4  -6   7       14.06       10.76      0.95 o 
   5  -6   7      234.92      215.34      4.11 o 
   6  -6   7       64.11       53.79      2.13 o 
   7  -6   7        0.89        1.55      0.78 o 
   8  -6   7        0.11       -0.47      0.85 o 
   9  -6   7        0.07        0.66      1.39 o 
  10  -6   7        8.60        6.44      1.74 o 
  11  -6   7        8.37        6.99      3.30 o 
  -9  -5   7       17.24       12.25      2.96 o 
  -8  -5   7        0.54        1.55      1.42 o 
  -7  -5   7        0.93        0.53      1.22 o 
  -6  -5   7        1.88        0.55      1.16 o 
  -5  -5   7        0.86        1.99      0.83 o 
  -4  -5   7        0.06        0.39      0.69 o 
  -3  -5   7      121.05      131.53      3.12 o 
  -2  -5   7      109.80      116.50      2.79 o 
  -1  -5   7      174.70      179.47      3.58 o 
   0  -5   7      259.93      254.31      4.98 o 
   1  -5   7       23.87       33.53      1.60 o 
   2  -5   7      387.57      324.26      5.88 o 
   3  -5   7       32.51       42.86      2.31 o 
   4  -5   7       22.49       15.80      1.04 o 
   5  -5   7      228.32      168.19      4.37 o 
   6  -5   7      212.75      175.37      3.93 o 
   7  -5   7       18.88       17.12      1.33 o 
   8  -5   7        0.54        0.66      0.73 o 
   9  -5   7       25.48       25.75      3.78 o 
  10  -5   7       22.52       21.15      2.44 o 
  11  -5   7        4.16        2.89      1.59 o 
  12  -5   7        4.60        5.25      2.24 o 
  -9  -4   7       11.02       10.71      2.38 o 
  -8  -4   7       15.94       13.62      2.02 o 
  -7  -4   7       16.72       11.92      1.73 o 
  -6  -4   7       24.39       26.02      2.02 o 
  -5  -4   7        5.68        5.15      0.92 o 
  -4  -4   7      101.02      104.03      3.53 o 
  -3  -4   7      557.15      587.98      9.73 o 
  -2  -4   7        6.91        5.16      0.72 o 
  -1  -4   7       10.51       11.80      0.90 o 
   0  -4   7      117.37      117.51      2.51 o 
   1  -4   7       49.18       54.72      1.97 o 
   2  -4   7        7.60       10.86      0.88 o 
   3  -4   7       96.88       96.54      2.17 o 
   4  -4   7      126.60      112.93      2.43 o 
   5  -4   7       83.08       76.19      1.95 o 
   6  -4   7       27.69       20.42      1.30 o 
   7  -4   7       77.70       68.66      2.24 o 
   8  -4   7        0.26       -0.62      0.62 o 
   9  -4   7       10.74        6.55      1.05 o 
  10  -4   7        0.25        0.55      1.52 o 
  11  -4   7       17.34       17.18      4.55 o 
  12  -4   7       17.10       16.76      2.50 o 
  -9  -3   7        0.02        0.97      2.26 o 
  -8  -3   7        5.83        7.12      2.50 o 
  -7  -3   7        0.90       -0.51      1.36 o 
  -6  -3   7        1.17        1.24      0.77 o 
  -5  -3   7       33.29       31.61      1.70 o 
  -4  -3   7        5.44        5.90      0.85 o 
  -3  -3   7        7.06        8.05      0.85 o 
  -2  -3   7      135.52      149.07      3.50 o 
  -1  -3   7      162.34      168.86      3.20 o 
   0  -3   7      245.81      249.32      4.16 o 
   1  -3   7      238.20      215.85      4.19 o 
   2  -3   7       60.56       71.90      2.28 o 
   3  -3   7       11.88       14.45      0.83 o 
   4  -3   7       16.61       18.50      1.02 o 
   5  -3   7       26.74       29.00      1.64 o 
   6  -3   7       90.74       78.12      2.22 o 
   7  -3   7       23.85       21.68      1.36 o 
   8  -3   7        2.12        1.55      0.72 o 
   9  -3   7       14.34       13.73      1.29 o 
  10  -3   7        1.48        1.00      0.85 o 
  11  -3   7       36.48       44.43      3.44 o 
  12  -3   7       20.24       18.09      6.05 o 
 -10  -2   7        0.06       -1.08      2.07 o 
  -9  -2   7        0.36        0.63      1.62 o 
  -8  -2   7        9.14        6.51      1.87 o 
  -7  -2   7        1.60        2.04      0.84 o 
  -6  -2   7        0.01       -0.17      0.65 o 
  -5  -2   7        0.05        0.48      0.62 o 
  -4  -2   7        4.87        4.51      0.70 o 
  -3  -2   7      186.20      195.79      5.07 o 
  -2  -2   7      103.88      116.25      2.30 o 
  -1  -2   7        9.46        9.64      0.86 o 
   0  -2   7      171.84      177.44      4.26 o 
   1  -2   7      129.23      129.44      3.40 o 
   2  -2   7       80.59       72.96      2.23 o 
   3  -2   7      137.50      140.41      3.51 o 
   4  -2   7       23.19       24.10      1.29 o 
   5  -2   7      189.87      182.79      5.01 o 
   6  -2   7      397.26      384.21      6.72 o 
   7  -2   7      103.70      110.72      2.79 o 
   8  -2   7       29.39       27.15      1.89 o 
   9  -2   7       11.07        9.47      1.96 o 
  10  -2   7        5.72        6.30      1.20 o 
  11  -2   7        0.68       -0.51      1.35 o 
  12  -2   7        0.10       -0.05      1.54 o 
  13  -2   7        5.69        2.12      1.97 o 
 -10  -1   7        2.65        3.97      2.14 o 
  -9  -1   7        6.99        6.68      1.99 o 
  -8  -1   7        1.25        1.31      1.26 o 
  -7  -1   7        0.83       -0.45      0.75 o 
  -6  -1   7       49.12       54.61      2.03 o 
  -5  -1   7       16.35       21.16      1.12 o 
  -4  -1   7        0.22        0.36      0.48 o 
  -3  -1   7        9.16        9.58      1.32 o 
  -2  -1   7       10.44       13.91      0.99 o 
  -1  -1   7      321.91      309.80      6.68 o 
   0  -1   7       50.24       51.54      1.98 o 
   1  -1   7        0.38        1.30      0.33 o 
   2  -1   7       14.30        6.72      0.49 o 
   3  -1   7       29.65       17.29      1.10 o 
   4  -1   7       24.02       16.51      2.53 o 
   5  -1   7      136.85      126.45      6.11 o 
   6  -1   7       72.18       75.69      4.98 o 
   7  -1   7        0.17        0.49      0.64 o 
   8  -1   7      114.44      119.41      2.99 o 
   9  -1   7       42.56       39.28      1.92 o 
  10  -1   7        3.45        3.29      0.91 o 
  11  -1   7        3.36        0.59      0.92 o 
  12  -1   7        0.08        1.59      1.91 o 
  13  -1   7        1.97        0.78      1.78 o 
 -10   0   7        8.83        8.86      2.65 o 
  -9   0   7        0.80       -1.57      1.57 o 
  -8   0   7        8.96        7.23      1.10 o 
  -7   0   7        2.93        1.50      0.69 o 
  -6   0   7        0.01       -0.23      0.60 o 
  -5   0   7        5.79        7.86      1.03 o 
  -4   0   7       40.90       47.55      1.79 o 
  -3   0   7       29.46       31.88      2.04 o 
  -1   0   7       26.49       28.65      2.02 o 
   0   0   7        5.67        3.18      0.33 o 
   1   0   7       10.81       14.11      0.54 o 
   2   0   7       37.18       51.04      1.10 o 
   3   0   7        0.09        1.94      0.30 o 
   4   0   7       58.33       55.81      1.51 o 
   6   0   7       34.64       37.34      2.64 o 
   7   0   7        1.52        1.51      0.69 o 
   8   0   7      445.52      454.09      9.55 o 
   9   0   7      959.58      953.83     17.12 o 
  10   0   7        7.27        6.08      1.01 o 
  11   0   7        8.07        7.94      1.14 o 
  12   0   7        5.67        2.43      2.35 o 
  13   0   7       34.97       31.94      3.57 o 
 -10   1   7       27.59       26.58      3.94 o 
  -9   1   7       10.42        9.95      2.11 o 
  -8   1   7        7.53        9.81      1.07 o 
  -7   1   7        1.44        1.98      0.83 o 
  -6   1   7        5.24        6.06      0.86 o 
  -5   1   7       37.05       39.71      1.58 o 
  -4   1   7      116.84      120.96      2.83 o 
  -3   1   7       27.30       30.46      1.37 o 
  -2   1   7        7.94        4.78      2.42 o 
  -1   1   7        1.84        1.43      0.31 o 
   0   1   7      202.12      221.43      2.87 o 
   1   1   7      305.12      345.10      5.62 o 
   2   1   7        2.00        3.97      0.68 o 
   3   1   7        0.02        2.08      0.42 o 
   4   1   7       13.43       12.38      1.05 o 
   5   1   7       49.27       34.70      3.83 o 
   6   1   7      222.69      201.71     11.83 o 
   7   1   7        6.42        6.18      0.91 o 
   8   1   7      165.53      182.31      4.76 o 
   9   1   7      697.66      690.49     13.81 o 
  10   1   7        8.25        9.63      1.13 o 
  11   1   7       33.39       29.69      3.63 o 
  12   1   7        1.30       -0.17      2.44 o 
  13   1   7       14.19       19.24      2.94 o 
 -10   2   7        1.45       -1.81      1.81 o 
  -9   2   7        0.50        0.18      1.17 o 
  -8   2   7        0.99        0.51      0.88 o 
  -7   2   7        9.66        8.78      1.03 o 
  -6   2   7        2.93        2.59      0.73 o 
  -5   2   7       37.39       35.65      1.75 o 
  -4   2   7       49.16       55.31      1.80 o 
  -3   2   7      442.75      470.80      9.66 o 
  -1   2   7        0.15        0.47      0.23 o 
   0   2   7      746.46      802.57     11.77 o 
   1   2   7      482.21      521.49     10.74 o 
   2   2   7       27.35       13.74      1.92 o 
   3   2   7        2.04        2.07      0.69 o 
   4   2   7        0.23        0.30      0.23 o 
   5   2   7       55.90       59.19      2.03 o 
   6   2   7      136.25      132.18      6.78 o 
   7   2   7      115.62      116.27      2.94 o 
   8   2   7      902.94      917.41     15.34 o 
   9   2   7      150.42      144.74      5.27 o 
  10   2   7       43.76       43.46      2.00 o 
  11   2   7        3.32        4.91      1.05 o 
  12   2   7        0.02       -0.90      0.90 o 
  13   2   7        0.39        0.37      1.72 o 
 -10   3   7        2.92        2.35      1.60 o 
  -9   3   7       27.61       36.12      3.46 o 
  -8   3   7       39.27       37.21      1.94 o 
  -7   3   7        4.63        4.36      0.87 o 
  -6   3   7        2.46        1.74      0.74 o 
  -5   3   7       54.36       50.98      2.54 o 
  -4   3   7       41.99       50.83      1.57 o 
  -3   3   7      151.73      154.30      2.81 o 
  -2   3   7        0.55        0.43      0.30 o 
  -1   3   7       52.96       54.54      1.08 o 
   0   3   7        2.60        2.84      0.83 o 
   1   3   7      226.90      270.81      8.44 o 
   2   3   7       38.59       48.68      3.54 o 
   3   3   7       80.30       96.32      3.45 o 
   4   3   7       29.46       31.02      0.71 o 
   5   3   7       17.38       19.55      0.96 o 
   6   3   7       11.57        6.66      0.72 o 
   7   3   7       46.35       48.47      1.90 o 
   8   3   7       48.43       48.66      1.99 o 
   9   3   7      250.37      254.20      5.52 o 
  10   3   7        1.92        1.53      0.95 o 
  11   3   7        0.00        0.58      0.94 o 
  12   3   7        1.87        1.56      1.09 o 
  13   3   7        0.26        2.45      1.80 o 
 -10   4   7        0.01       -1.97      1.97 o 
  -9   4   7        2.23        1.21      1.82 o 
  -8   4   7        1.44        0.83      0.86 o 
  -7   4   7       14.14       12.85      1.19 o 
  -6   4   7       16.00       18.13      1.85 o 
  -5   4   7        9.38       10.03      1.07 o 
  -4   4   7        0.00        0.25      0.48 o 
  -3   4   7       17.71       13.74      0.90 o 
  -2   4   7       35.25       42.79      1.63 o 
  -1   4   7       82.83       97.12      1.88 o 
   0   4   7        3.61        2.32      0.39 o 
   1   4   7       19.74       25.57      3.18 o 
   2   4   7        1.56        2.44      1.27 o 
   3   4   7        3.09        0.51      1.15 o 
   4   4   7        0.41        0.95      0.26 o 
   5   4   7      301.02      307.55      5.58 o 
   6   4   7      181.45      174.05      4.37 o 
   7   4   7      173.07      155.38      3.58 o 
   8   4   7      371.15      373.34      7.21 o 
   9   4   7        3.50        3.06      0.85 o 
  10   4   7        6.59        5.92      1.23 o 
  11   4   7        7.04        6.61      1.30 o 
  12   4   7        0.21        0.91      0.95 o 
  13   4   7        2.80        4.95      2.14 o 
 -10   5   7        5.09        0.88      2.38 o 
  -9   5   7        7.15        5.29      3.14 o 
  -8   5   7        2.58        2.84      0.97 o 
  -7   5   7       68.96       68.25      2.40 o 
  -6   5   7        3.41        2.05      0.77 o 
  -5   5   7      325.93      354.58      5.82 o 
  -4   5   7       95.22      100.10      2.50 o 
  -3   5   7      208.75      220.87      4.52 o 
  -2   5   7       71.71       65.74      2.25 o 
  -1   5   7        7.74        9.42      0.52 o 
   0   5   7        3.03        1.14      0.74 o 
   1   5   7       20.89       16.92      2.71 o 
   2   5   7       29.52       17.53      2.77 o 
   3   5   7       93.06       94.80      2.13 o 
   4   5   7       55.11       59.42      2.32 o 
   5   5   7       33.20       33.42      1.50 o 
   6   5   7      463.67      456.25      8.10 o 
   7   5   7        0.00       -0.27      0.46 o 
   8   5   7       77.25       81.38      3.01 o 
   9   5   7       63.60       57.93      2.38 o 
  10   5   7        7.57        5.75      1.13 o 
  11   5   7        2.88        3.12      1.07 o 
  12   5   7        8.07        7.91      1.31 o 
  13   5   7        0.00        2.02      1.93 o 
 -10   6   7        0.05        0.35      2.32 o 
  -9   6   7        4.57        2.90      3.75 o 
  -8   6   7        4.15        4.36      1.04 o 
  -7   6   7        6.54        4.67      1.00 o 
  -6   6   7       12.34       16.17      1.28 o 
  -5   6   7       15.00       16.39      1.27 o 
  -4   6   7       19.70       21.54      1.47 o 
  -3   6   7        7.81        6.01      0.74 o 
  -2   6   7        5.57        5.15      0.82 o 
  -1   6   7       15.99       13.90      1.07 o 
   0   6   7      386.02      360.16      5.64 o 
   1   6   7       22.53       23.48      2.06 o 
   2   6   7       89.51       88.96      2.07 o 
   3   6   7        0.83        0.68      0.27 o 
   4   6   7        2.69        2.13      0.64 o 
   5   6   7      171.45      158.66      6.64 o 
   6   6   7      163.46      142.88      3.60 o 
   7   6   7       68.92       68.00      2.24 o 
   8   6   7       22.79       21.85      1.78 o 
   9   6   7       11.74       11.16      1.37 o 
  10   6   7       83.88       89.56      3.22 o 
  11   6   7       15.49       16.83      1.74 o 
  12   6   7       27.65       29.62      1.93 o 
  13   6   7       15.19       16.69      2.92 o 
  -9   7   7        1.14        1.34      1.81 o 
  -8   7   7       18.44       13.55      1.37 o 
  -7   7   7       50.22       55.05      2.45 o 
  -6   7   7       90.64       94.46      2.89 o 
  -5   7   7      157.96      153.34      4.05 o 
  -4   7   7      188.11      190.95      4.42 o 
  -3   7   7       23.21       23.22      1.34 o 
  -2   7   7      135.34      133.39      3.56 o 
  -1   7   7        4.16        1.76      0.49 o 
   0   7   7      111.54       88.12      2.74 o 
   1   7   7      929.88      865.91     16.59 o 
   2   7   7      113.34      110.08      3.33 o 
   3   7   7      761.16      717.32     16.77 o 
   4   7   7     2201.38     2074.97     31.73 o 
   5   7   7       69.86       66.73      2.11 o 
   6   7   7      100.90       93.07      2.76 o 
   7   7   7       21.46       20.28      1.48 o 
   8   7   7        0.00        0.63      0.71 o 
   9   7   7      176.35      166.14      5.36 o 
  10   7   7       10.71        9.34      1.34 o 
  11   7   7        6.91        5.17      1.31 o 
  12   7   7        7.86        8.21      1.33 o 
  -9   8   7        0.10        2.25      1.85 o 
  -8   8   7       23.59       25.67      1.71 o 
  -7   8   7       14.92       17.40      1.64 o 
  -6   8   7        0.19        1.24      0.82 o 
  -5   8   7       71.14       70.32      2.63 o 
  -4   8   7       26.45       20.54      1.44 o 
  -3   8   7        7.83        8.71      0.93 o 
  -2   8   7        3.62        3.35      0.59 o 
  -1   8   7       34.14       29.45      1.34 o 
   0   8   7      532.68      489.82     10.20 o 
   1   8   7     1320.02     1236.60     23.40 o 
   2   8   7       61.47       53.37      2.02 o 
   3   8   7      207.41      205.02      4.99 o 
   4   8   7       87.29       95.58      2.96 o 
   5   8   7      549.63      491.19      9.77 o 
   6   8   7      225.17      231.20      5.44 o 
   7   8   7      257.07      244.96      5.87 o 
   8   8   7        1.76        2.16      0.89 o 
   9   8   7      100.41       91.10      3.93 o 
  10   8   7        0.00       -0.49      0.99 o 
  11   8   7        3.00        2.61      1.32 o 
  12   8   7        0.80        1.59      1.18 o 
  -9   9   7        0.76        0.75      2.37 o 
  -8   9   7      128.47      137.29      5.29 o 
  -7   9   7        1.81        1.47      1.04 o 
  -6   9   7       98.64      104.02      4.84 o 
  -5   9   7       70.62       66.63      2.93 o 
  -4   9   7       41.67       38.39      1.97 o 
  -3   9   7       23.71       25.81      1.55 o 
  -2   9   7       18.05       16.75      1.39 o 
  -1   9   7        5.32        5.09      0.71 o 
   0   9   7      270.59      253.92      6.14 o 
   1   9   7       27.26       22.02      1.70 o 
   2   9   7      239.92      257.88      6.61 o 
   3   9   7      208.03      185.04      4.83 o 
   4   9   7       83.06       69.88      3.91 o 
   5   9   7       60.27       58.55      2.48 o 
   6   9   7       25.40       24.24      3.54 o 
   7   9   7       23.13       19.39      3.38 o 
   8   9   7        0.79        0.93      1.16 o 
   9   9   7       13.87       16.19      2.25 o 
  10   9   7        0.06        0.66      1.49 o 
  11   9   7        1.09        0.91      1.62 o 
  12   9   7        0.18        1.32      1.95 o 
  -8  10   7        2.34        1.05      1.12 o 
  -7  10   7        0.88       -0.42      1.01 o 
  -6  10   7        3.86        2.90      1.17 o 
  -5  10   7       15.62       17.34      2.11 o 
  -4  10   7       87.14       80.88      2.67 o 
  -3  10   7        3.59        3.85      0.84 o 
  -2  10   7       64.63       56.78      1.82 o 
  -1  10   7        1.77       -0.05      0.59 o 
   0  10   7        2.04        2.86      0.76 o 
   1  10   7       19.04       17.91      1.37 o 
   2  10   7        4.09        3.48      0.76 o 
   3  10   7       17.05       11.21      1.38 o 
   4  10   7       40.41       51.42      2.43 o 
   5  10   7        0.01        0.10      0.72 o 
   6  10   7        3.52        3.77      1.60 o 
   7  10   7        7.29        5.65      1.44 o 
   8  10   7       27.10       22.30      2.47 o 
   9  10   7       10.00       11.45      2.12 o 
  10  10   7        0.03        0.18      1.53 o 
  11  10   7        8.29       10.32      3.30 o 
  -8  11   7        9.88       14.06      2.53 o 
  -7  11   7        0.59        0.24      1.12 o 
  -6  11   7        4.41        1.97      1.15 o 
  -5  11   7       12.52       10.12      1.86 o 
  -4  11   7        1.23        1.88      0.86 o 
  -3  11   7        4.13        3.83      0.90 o 
  -2  11   7        3.87        3.07      0.79 o 
  -1  11   7        0.90        0.44      0.65 o 
   0  11   7        1.30        0.98      0.71 o 
   1  11   7        2.22        2.16      0.78 o 
   2  11   7       32.89       40.60      2.06 o 
   3  11   7        5.74        3.69      0.87 o 
   4  11   7       19.37       20.66      2.73 o 
   5  11   7       20.58       22.66      3.15 o 
   6  11   7       22.93       30.58      4.02 o 
   7  11   7        0.99        0.05      1.10 o 
   8  11   7        0.20        0.87      1.32 o 
   9  11   7       17.04       15.60      2.42 o 
  10  11   7        4.29        2.32      1.74 o 
  11  11   7        4.04        8.45      2.77 o 
  -7  12   7        0.25       -0.05      1.23 o 
  -6  12   7        0.01       -0.29      1.16 o 
  -5  12   7        8.48        6.82      1.43 o 
  -4  12   7       12.83       11.03      1.37 o 
  -3  12   7        7.28        3.74      1.17 o 
  -2  12   7        8.33        6.45      0.92 o 
  -1  12   7       29.13       29.51      1.78 o 
   0  12   7        0.13       -0.34      0.73 o 
   1  12   7       66.07       57.81      2.52 o 
   2  12   7        1.89        4.58      1.00 o 
   3  12   7       23.71       31.89      2.05 o 
   4  12   7        2.22        2.01      0.88 o 
   5  12   7       19.73       20.84      2.33 o 
   6  12   7        0.64       -0.83      1.14 o 
   7  12   7        8.37        6.86      5.68 o 
   8  12   7       10.10       12.99      4.22 o 
   9  12   7        1.26        0.00      1.52 o 
  10  12   7        3.25        0.77      2.14 o 
  -6  13   7       26.96       29.89      3.82 o 
  -5  13   7       29.94       35.42      2.59 o 
  -4  13   7        2.68        1.15      1.15 o 
  -3  13   7       18.50       16.64      1.92 o 
  -2  13   7        0.92        1.41      0.75 o 
  -1  13   7        1.43        0.01      0.88 o 
   0  13   7       15.18       14.88      1.87 o 
   1  13   7        5.58        3.76      1.07 o 
   2  13   7       87.00       94.14      3.34 o 
   3  13   7        0.07        0.98      0.90 o 
   4  13   7       48.33       46.96      3.70 o 
   5  13   7      184.38      191.20      5.96 o 
   6  13   7       12.74       13.33      1.83 o 
   7  13   7       41.49       42.44      6.93 o 
   8  13   7       16.11       16.87      2.62 o 
   9  13   7       12.82       13.89      3.00 o 
  -5  14   7       40.73       36.99      3.24 o 
  -4  14   7      204.68      230.37      6.73 o 
  -3  14   7       47.38       52.14      2.74 o 
  -2  14   7       60.41       62.52      3.76 o 
  -1  14   7      113.95      128.27      3.72 o 
   0  14   7       17.79       16.64      1.82 o 
   1  14   7      154.84      167.58      4.92 o 
   2  14   7        8.90        9.04      1.48 o 
   3  14   7        0.00        0.09      1.03 o 
   4  14   7       66.73       78.08      3.49 o 
   5  14   7        5.48        4.13      1.48 o 
   6  14   7       23.59       22.01      2.42 o 
   7  14   7        6.75        8.24      4.03 o 
   8  14   7       13.18       17.39      3.36 o 
  -4  15   7      149.82      188.49      5.77 o 
  -3  15   7       53.12       67.27      3.28 o 
  -2  15   7       35.11       40.85      2.76 o 
  -1  15   7       14.45       13.18      1.34 o 
   0  15   7        0.27        0.30      0.99 o 
   1  15   7      141.91      149.24      6.56 o 
   2  15   7       64.32       75.05      3.52 o 
   3  15   7       19.64       17.10      1.98 o 
   4  15   7       47.55       48.99      3.16 o 
   5  15   7        8.59        5.75      1.75 o 
   6  15   7        1.83        0.68      1.50 o 
   7  15   7        0.07       -1.30      2.00 o 
  -3  16   7       22.84       27.17      5.12 o 
  -2  16   7        5.04        5.09      1.62 o 
  -1  16   7       55.88       66.45      2.77 o 
   0  16   7        9.37       12.19      1.59 o 
   1  16   7      110.98      120.19      4.45 o 
   2  16   7        7.50       10.46      1.75 o 
   3  16   7        4.26        5.17      1.56 o 
   4  16   7       15.12       19.76      2.21 o 
   5  16   7       30.45       36.35      4.52 o 
   0  17   7        2.87        2.40      1.89 o 
   1  17   7        0.04        1.32      2.40 o 
   2  17   7        0.40        0.81      2.27 o 
   1 -13   8       12.77        7.40      2.33 o 
   2 -13   8        0.08       -1.79      1.79 o 
  -2 -12   8       11.12       12.34      2.77 o 
  -1 -12   8       15.48       13.52      2.68 o 
   0 -12   8       15.73       12.05      3.19 o 
   1 -12   8        0.38        3.17      1.59 o 
   2 -12   8       20.12       18.33      2.40 o 
   3 -12   8       15.41       17.90      2.39 o 
   4 -12   8        0.09       -1.38      1.38 o 
   5 -12   8        3.21        2.79      2.00 o 
   6 -12   8        0.90        1.52      1.98 o 
  -4 -11   8        0.24       -1.79      1.79 o 
  -3 -11   8        0.10        0.50      1.89 o 
  -2 -11   8        0.10       -0.44      1.42 o 
  -1 -11   8       37.93       32.42      2.98 o 
   0 -11   8       46.32       48.41      3.57 o 
   1 -11   8        1.25        0.49      1.35 o 
   2 -11   8       19.93       19.78      3.30 o 
   3 -11   8        2.88        4.89      1.65 o 
   4 -11   8       41.58       42.50      3.31 o 
   5 -11   8        0.54        2.28      1.78 o 
   6 -11   8        1.78        5.02      2.07 o 
   7 -11   8        1.29        2.18      1.84 o 
  -5 -10   8       10.42       16.32      3.13 o 
  -4 -10   8        0.05       -0.41      1.50 o 
  -3 -10   8        9.84       12.39      2.21 o 
  -2 -10   8        1.57        0.18      1.36 o 
  -1 -10   8        2.90        2.01      1.39 o 
   0 -10   8        0.04       -0.89      1.22 o 
   1 -10   8        4.29        2.16      1.40 o 
   2 -10   8        1.96        1.39      1.30 o 
   3 -10   8        7.95        5.62      1.58 o 
   4 -10   8        0.59        0.92      1.27 o 
   5 -10   8        0.00       -0.33      1.48 o 
   6 -10   8       32.51       27.44      3.33 o 
   7 -10   8       81.25       87.51      5.25 o 
   8 -10   8       15.74       19.96      2.98 o 
  -6  -9   8        2.73       -1.88      1.88 o 
  -5  -9   8        0.87        0.54      2.20 o 
  -4  -9   8        5.48        2.96      2.20 o 
  -3  -9   8        6.93       10.65      4.74 o 
  -2  -9   8        0.25        1.27      1.31 o 
  -1  -9   8        0.35       -0.40      1.18 o 
   0  -9   8        3.69        2.06      1.29 o 
   1  -9   8       13.33       12.00      1.84 o 
   2  -9   8       21.55       22.04      2.29 o 
   3  -9   8       17.56       22.18      2.28 o 
   4  -9   8        2.21        3.67      1.30 o 
   5  -9   8        1.07        2.25      1.97 o 
   6  -9   8        0.08       -1.04      1.39 o 
   7  -9   8       22.76       24.42      3.18 o 
   8  -9   8        0.49        0.48      1.77 o 
   9  -9   8      103.71      114.73      5.22 o 
  -7  -8   8        9.91       14.87      3.13 o 
  -6  -8   8        7.12        6.54      1.95 o 
  -5  -8   8        6.76        6.74      3.05 o 
  -4  -8   8       57.52       65.23      3.86 o 
  -3  -8   8        1.29        1.05      1.30 o 
  -2  -8   8       50.45       40.19      3.40 o 
  -1  -8   8       10.54        8.57      1.37 o 
   0  -8   8       12.73        9.04      1.22 o 
   1  -8   8       53.21       50.14      2.38 o 
   2  -8   8        8.25        6.61      1.08 o 
   3  -8   8        3.42        3.28      0.91 o 
   4  -8   8       21.94       19.00      1.51 o 
   5  -8   8       15.13       17.56      1.63 o 
   6  -8   8       15.13       14.92      2.47 o 
   7  -8   8       37.11       37.86      3.59 o 
   8  -8   8       23.30       29.42      2.81 o 
   9  -8   8        9.92       16.82      3.84 o 
  10  -8   8       12.35       10.83      3.72 o 
  -7  -7   8        2.90       -0.40      1.56 o 
  -6  -7   8        1.41        1.90      1.48 o 
  -5  -7   8        3.65        3.54      2.09 o 
  -4  -7   8       25.09       27.39      2.73 o 
  -3  -7   8        2.30        2.42      1.16 o 
  -2  -7   8       35.12       34.90      3.20 o 
  -1  -7   8       16.85       16.46      2.10 o 
   0  -7   8       86.33       82.52      2.68 o 
   1  -7   8       33.01       34.50      2.13 o 
   2  -7   8        9.77        9.30      1.09 o 
   3  -7   8        0.41        0.02      0.69 o 
   4  -7   8       11.77        9.70      1.12 o 
   5  -7   8       11.71        7.09      1.02 o 
   6  -7   8       13.47       17.83      2.08 o 
   7  -7   8        0.54        1.45      1.00 o 
   8  -7   8       60.09       59.70      3.64 o 
   9  -7   8        0.31       -0.66      1.29 o 
  10  -7   8       28.99       31.73      3.78 o 
  11  -7   8       24.69       30.18      3.57 o 
  -8  -6   8        1.28        2.31      1.69 o 
  -7  -6   8        2.09        1.90      1.42 o 
  -6  -6   8        5.54        5.52      1.56 o 
  -5  -6   8        0.00       -0.09      1.29 o 
  -4  -6   8      154.39      164.76      3.95 o 
  -3  -6   8       10.64        8.13      1.15 o 
  -2  -6   8       63.84       65.35      2.40 o 
  -1  -6   8       25.63       29.67      1.76 o 
   0  -6   8       11.06       10.37      1.11 o 
   1  -6   8       86.45       82.87      2.53 o 
   2  -6   8       12.76        7.94      0.99 o 
   3  -6   8      528.48      470.28      8.28 o 
   4  -6   8      128.74      105.20      2.86 o 
   5  -6   8        6.27        5.76      0.83 o 
   6  -6   8       11.57        4.95      0.90 o 
   7  -6   8        6.08        4.28      0.93 o 
   8  -6   8        3.65        2.43      0.96 o 
   9  -6   8        0.33        0.68      1.55 o 
  10  -6   8        2.51        2.19      1.60 o 
  11  -6   8      208.11      223.46      7.84 o 
  -8  -5   8        0.05       -0.83      1.33 o 
  -7  -5   8        4.63        7.57      1.74 o 
  -6  -5   8        7.07        7.49      1.54 o 
  -5  -5   8      126.23      132.13      3.64 o 
  -4  -5   8        1.69        2.72      0.87 o 
  -3  -5   8      103.24      110.11      3.95 o 
  -2  -5   8       82.84       80.53      2.87 o 
  -1  -5   8       44.39       42.46      1.93 o 
   0  -5   8      213.31      195.83      4.22 o 
   1  -5   8       20.80       24.36      1.44 o 
   2  -5   8       23.41       17.57      1.31 o 
   3  -5   8       86.94       65.96      3.38 o 
   4  -5   8       78.75       65.28      3.11 o 
   5  -5   8        0.34        0.82      0.57 o 
   6  -5   8        1.24        0.53      0.65 o 
   7  -5   8       10.39       12.91      1.23 o 
   8  -5   8        4.04        3.16      0.89 o 
   9  -5   8        0.03       -0.75      1.02 o 
  10  -5   8        2.68        1.02      1.50 o 
  11  -5   8       77.31       76.28      4.32 o 
  12  -5   8        3.85        0.68      1.92 o 
  -9  -4   8        1.47        0.67      2.09 o 
  -8  -4   8        7.31        5.13      1.67 o 
  -7  -4   8        0.00        0.74      1.31 o 
  -6  -4   8       17.87       17.67      1.67 o 
  -5  -4   8      144.59      152.68      4.03 o 
  -4  -4   8       43.99       40.59      1.96 o 
  -3  -4   8        9.19        8.58      0.97 o 
  -2  -4   8        0.70        0.71      0.59 o 
  -1  -4   8        0.17       -0.26      0.51 o 
   0  -4   8       63.40       63.11      1.99 o 
   1  -4   8      182.80      177.08      4.49 o 
   2  -4   8      147.20      131.59      3.73 o 
   3  -4   8       20.01       21.08      1.51 o 
   4  -4   8      132.45      108.52      2.83 o 
   5  -4   8      130.87      117.97      2.63 o 
   6  -4   8        0.08        0.60      0.59 o 
   7  -4   8        4.23        1.38      0.69 o 
   8  -4   8        1.71        1.34      0.77 o 
   9  -4   8       62.84       62.67      2.52 o 
  10  -4   8       56.41       58.51      2.82 o 
  11  -4   8       26.66       23.75      5.06 o 
  12  -4   8        2.76        2.42      2.03 o 
  -9  -3   8        1.38       -1.81      1.81 o 
  -8  -3   8        0.67       -0.31      1.40 o 
  -7  -3   8       16.62       16.91      2.04 o 
  -6  -3   8        2.43        4.47      1.01 o 
  -5  -3   8       14.38       15.38      1.41 o 
  -4  -3   8       89.81       90.12      2.55 o 
  -3  -3   8       48.46       49.24      1.78 o 
  -2  -3   8      141.20      141.12      3.56 o 
  -1  -3   8       64.40       58.41      3.26 o 
   0  -3   8       22.31       24.51      1.77 o 
   1  -3   8        0.24        0.49      0.57 o 
   2  -3   8      117.41      119.16      3.24 o 
   3  -3   8      142.55      142.53      3.20 o 
   4  -3   8      153.82      146.30      3.31 o 
   5  -3   8       16.74       17.96      1.64 o 
   6  -3   8        0.02        0.13      0.62 o 
   7  -3   8       29.08       26.76      2.41 o 
   8  -3   8       27.52       24.47      1.55 o 
   9  -3   8       56.67       59.92      2.30 o 
  10  -3   8        6.53        6.21      1.11 o 
  11  -3   8        2.63        3.96      1.73 o 
  12  -3   8        3.58        3.31      1.77 o 
  -9  -2   8        0.89        1.06      1.83 o 
  -8  -2   8        1.22        1.69      1.42 o 
  -7  -2   8        0.03        0.09      0.89 o 
  -6  -2   8        6.00        4.00      0.89 o 
  -5  -2   8       65.07       66.24      2.12 o 
  -4  -2   8        1.98        2.88      0.85 o 
  -3  -2   8        4.68        3.56      0.82 o 
  -2  -2   8        7.04        6.86      1.21 o 
  -1  -2   8       64.44       67.36      2.08 o 
   0  -2   8      128.66      124.57      3.42 o 
   1  -2   8      125.23      122.22      4.06 o 
   2  -2   8      105.30       85.93      3.91 o 
   3  -2   8       32.03       37.45      2.50 o 
   4  -2   8      197.16      188.75      3.85 o 
   5  -2   8      183.27      183.62      5.67 o 
   6  -2   8      197.40      176.90      5.00 o 
   7  -2   8       42.11       38.04      2.50 o 
   8  -2   8        0.60        2.52      0.92 o 
   9  -2   8        2.71        2.69      1.28 o 
  10  -2   8        0.01        0.00      0.78 o 
  11  -2   8       14.12       14.42      2.24 o 
  12  -2   8        0.16        1.23      1.64 o 
  13  -2   8        2.36        3.28      2.07 o 
  -9  -1   8        0.56        0.76      1.64 o 
  -8  -1   8       14.41       12.27      2.51 o 
  -7  -1   8        1.79        2.58      0.90 o 
  -6  -1   8        0.07        0.18      0.69 o 
  -5  -1   8        1.96        1.14      0.60 o 
  -4  -1   8       31.34       33.17      1.71 o 
  -3  -1   8       43.56       43.34      1.79 o 
  -2  -1   8       30.80       34.10      1.73 o 
  -1  -1   8        1.33       -0.19      0.36 o 
   0  -1   8        0.00       -0.15      0.32 o 
   1  -1   8      128.87      116.33      3.00 o 
   2  -1   8        0.54        0.84      0.48 o 
   3  -1   8      134.42      126.45      3.25 o 
   4  -1   8      196.03      104.35      4.46 o 
   5  -1   8       46.87       36.55      1.66 o 
   6  -1   8        1.42        0.99      0.76 o 
   7  -1   8       56.02       61.12      4.23 o 
   8  -1   8        0.00        1.43      0.90 o 
   9  -1   8       58.31       54.65      2.57 o 
  10  -1   8        3.93        2.56      0.91 o 
  11  -1   8        1.35        1.34      0.92 o 
  12  -1   8       10.86       11.79      3.46 o 
  13  -1   8        2.79        2.37      2.18 o 
  -9   0   8        0.02       -0.48      1.68 o 
  -8   0   8        7.21        6.47      1.16 o 
  -7   0   8        0.02        0.09      0.70 o 
  -6   0   8        2.30        1.22      0.64 o 
  -5   0   8        6.89        4.74      0.91 o 
  -4   0   8       15.02       14.49      1.15 o 
  -3   0   8       20.13       20.74      1.24 o 
  -2   0   8       26.06       29.40      1.33 o 
  -1   0   8        6.56        6.26      1.00 o 
   0   0   8       26.66       25.14      1.77 o 
   1   0   8        2.84        2.46      0.46 o 
   2   0   8       34.82       33.82      0.93 o 
   3   0   8      214.91      188.49      3.18 o 
   4   0   8      195.70      181.88      4.18 o 
   5   0   8        1.59        0.45      0.44 o 
   6   0   8     1162.12     1139.26     20.72 o 
   7   0   8     2436.00     2345.28     50.34 o 
   8   0   8       15.85       20.51      1.74 o 
   9   0   8        0.04        1.95      0.88 o 
  10   0   8       18.53       15.11      1.42 o 
  11   0   8      111.78      107.53      3.26 o 
  12   0   8       69.61       64.75      2.75 o 
  13   0   8        3.70        4.23      2.15 o 
 -10   1   8        4.26        3.52      2.28 o 
  -9   1   8        1.90        1.76      1.71 o 
  -8   1   8        0.50        1.32      0.85 o 
  -7   1   8       26.35       24.99      1.58 o 
  -6   1   8       73.93       77.71      2.60 o 
  -5   1   8       43.83       45.00      2.06 o 
  -4   1   8       19.67       24.61      1.73 o 
  -3   1   8       17.68       18.97      1.16 o 
  -2   1   8      340.71      343.30     13.28 o 
  -1   1   8      333.45      356.36      6.30 o 
   0   1   8       26.32       30.32      0.75 o 
   1   1   8       53.23       65.56      1.25 o 
   2   1   8        1.76        1.77      0.67 o 
   3   1   8       18.16       12.75      0.51 o 
   4   1   8       47.69       47.79      1.24 o 
   5   1   8       18.27       13.09      1.87 o 
   6   1   8      498.84      528.67     10.31 o 
   7   1   8      225.26      233.50      5.47 o 
   8   1   8       36.79       30.59      1.89 o 
   9   1   8       20.65       19.35      1.67 o 
  10   1   8       12.36       10.56      1.45 o 
  11   1   8        0.72        0.37      0.97 o 
  12   1   8       12.52       13.49      2.16 o 
  13   1   8        4.34        3.67      2.12 o 
 -10   2   8        2.47        1.64      2.25 o 
  -9   2   8        4.79        3.99      1.47 o 
  -8   2   8       11.86       11.83      1.30 o 
  -7   2   8       11.60        9.88      1.13 o 
  -6   2   8        0.91        2.15      0.84 o 
  -5   2   8      180.99      177.47      3.91 o 
  -4   2   8      114.35      117.70      2.84 o 
  -3   2   8        9.32        9.88      0.96 o 
  -2   2   8      176.29      171.70      5.99 o 
  -1   2   8       30.34       31.07      1.08 o 
   0   2   8        0.01        0.23      0.21 o 
   1   2   8       43.11       51.32      2.04 o 
   2   2   8        7.49       10.03      1.63 o 
   3   2   8       59.41       60.44      1.32 o 
   4   2   8       94.95      104.41      1.62 o 
   5   2   8       37.77       39.33      1.47 o 
   6   2   8     1106.07     1082.11     17.41 o 
   7   2   8      786.90      752.95     14.30 o 
   8   2   8       13.12       10.10      1.18 o 
   9   2   8        3.48        5.44      1.68 o 
  10   2   8        0.02       -0.33      0.81 o 
  11   2   8        1.69        0.72      1.01 o 
  12   2   8        2.50        4.34      1.17 o 
  13   2   8        1.48       -1.78      1.78 o 
 -10   3   8       10.15        7.05      1.93 o 
  -9   3   8        0.32        0.05      1.67 o 
  -8   3   8        0.11       -0.30      0.87 o 
  -7   3   8       12.29        9.46      1.55 o 
  -6   3   8       31.49       30.85      1.83 o 
  -5   3   8       38.30       36.75      1.85 o 
  -4   3   8       32.37       34.98      1.66 o 
  -3   3   8       37.46       37.77      1.35 o 
  -2   3   8        0.11        0.08      0.35 o 
  -1   3   8      123.22      130.74      2.50 o 
   0   3   8       43.35       50.99      1.38 o 
   1   3   8       22.20       22.42      1.93 o 
   2   3   8        0.84        1.20      0.97 o 
   3   3   8       14.69       18.91      1.70 o 
   4   3   8       14.83       19.53      1.30 o 
   5   3   8       81.01       80.33      2.00 o 
   6   3   8       53.46       47.80      1.66 o 
   7   3   8      210.60      204.34      4.37 o 
   8   3   8        4.87        6.82      1.67 o 
   9   3   8        0.15        0.11      0.73 o 
  10   3   8        7.84        8.84      1.88 o 
  11   3   8        0.08       -0.18      1.23 o 
  12   3   8        2.49        0.05      1.15 o 
  13   3   8        1.80        1.94      2.03 o 
  -9   4   8       23.37       24.27      3.08 o 
  -8   4   8        7.51        4.64      1.09 o 
  -7   4   8       41.40       43.58      2.34 o 
  -6   4   8       21.78       19.55      1.51 o 
  -5   4   8        8.10        6.53      1.09 o 
  -4   4   8        2.59        3.43      0.64 o 
  -3   4   8        8.64       10.73      0.81 o 
  -2   4   8        6.76        5.45      0.82 o 
  -1   4   8        1.07        1.44      0.60 o 
   0   4   8       12.23       11.56      0.73 o 
   1   4   8        0.20        0.93      0.79 o 
   2   4   8       55.41       66.36      4.62 o 
   3   4   8      304.79      283.98     12.15 o 
   4   4   8      803.35      794.51     14.19 o 
   5   4   8      417.97      409.16      7.11 o 
   6   4   8      855.51      900.18     14.74 o 
   7   4   8       85.50       79.99      2.51 o 
   8   4   8        3.18        2.64      0.72 o 
   9   4   8       22.21       20.83      1.54 o 
  10   4   8        2.20        2.76      0.97 o 
  11   4   8        5.92        7.09      1.58 o 
  12   4   8        0.06       -0.82      0.92 o 
  13   4   8        0.38        3.53      2.03 o 
  -9   5   8        8.10        8.36      1.49 o 
  -8   5   8        0.22       -0.17      0.91 o 
  -7   5   8       92.81       97.03      3.14 o 
  -6   5   8       36.81       32.95      1.93 o 
  -5   5   8       71.06       72.02      2.34 o 
  -4   5   8        9.78        7.87      0.83 o 
  -3   5   8        0.49        0.55      0.55 o 
  -2   5   8       92.37       89.35      2.16 o 
  -1   5   8       13.95       14.08      0.66 o 
   0   5   8      190.63      188.64      3.83 o 
   1   5   8      217.07      197.94      9.70 o 
   2   5   8        4.57        3.68      1.63 o 
   3   5   8       36.93       46.53      4.02 o 
   4   5   8      172.25      173.77      4.79 o 
   5   5   8       18.54       18.18      0.99 o 
   6   5   8        0.64       -0.31      0.63 o 
   7   5   8       15.78       14.71      1.09 o 
   8   5   8       68.57       69.41      2.39 o 
   9   5   8       23.04       24.39      1.65 o 
  10   5   8       61.46       59.15      2.55 o 
  11   5   8        5.90        5.08      1.32 o 
  12   5   8        7.27        9.90      1.82 o 
  13   5   8        5.61        8.26      3.11 o 
  -9   6   8       15.32       14.57      2.77 o 
  -8   6   8       14.59       14.48      1.67 o 
  -7   6   8        8.96        9.80      1.40 o 
  -6   6   8       47.94       43.89      2.25 o 
  -5   6   8        6.81        9.52      1.07 o 
  -4   6   8       22.95       20.02      1.46 o 
  -3   6   8        0.19       -0.49      0.53 o 
  -2   6   8       53.25       48.46      1.60 o 
  -1   6   8       15.50       13.49      1.04 o 
   0   6   8       18.55       20.17      1.07 o 
   1   6   8      238.51      216.94      5.74 o 
   2   6   8      282.14      267.41     12.45 o 
   3   6   8      155.46      151.00      3.20 o 
   4   6   8      402.51      338.92      6.55 o 
   5   6   8      214.21      209.26      4.52 o 
   6   6   8       91.16       85.73      2.49 o 
   7   6   8       82.58       74.42      2.29 o 
   8   6   8       93.59       87.80      2.71 o 
   9   6   8       33.98       32.46      2.33 o 
  10   6   8       53.68       55.47      3.09 o 
  11   6   8       22.26       19.20      1.80 o 
  12   6   8        7.76        5.05      2.05 o 
  -9   7   8       15.13       15.91      5.54 o 
  -8   7   8       22.73       21.86      1.94 o 
  -7   7   8       15.50       12.55      1.51 o 
  -6   7   8       83.69       84.84      2.85 o 
  -5   7   8        7.96        7.25      1.02 o 
  -4   7   8       68.09       66.05      2.37 o 
  -3   7   8        1.61        0.51      0.56 o 
  -2   7   8      298.46      270.99      4.95 o 
  -1   7   8     1278.58     1248.81     18.16 o 
   0   7   8       85.60       80.30      2.41 o 
   1   7   8     1153.91     1105.14     20.06 o 
   2   7   8     2531.04     2430.07     99.16 o 
   3   7   8      451.57      408.83      9.46 o 
   4   7   8      116.48      102.97      2.56 o 
   5   7   8       10.81        9.60      0.85 o 
   6   7   8       25.29       26.52      2.08 o 
   7   7   8      287.34      259.18      5.95 o 
   8   7   8        0.18        0.67      0.72 o 
   9   7   8       32.41       28.89      2.80 o 
  10   7   8        4.42        4.89      1.10 o 
  11   7   8        0.59        0.61      1.07 o 
  12   7   8        2.81        1.58      1.35 o 
  -9   8   8        1.48       -1.70      1.81 o 
  -8   8   8        2.82        4.60      1.37 o 
  -7   8   8      103.45      113.61      3.26 o 
  -6   8   8        8.92        8.37      1.23 o 
  -5   8   8        4.65        4.67      1.07 o 
  -4   8   8        1.48        0.74      0.75 o 
  -3   8   8        0.72        0.02      0.55 o 
  -2   8   8      288.09      271.19      5.05 o 
  -1   8   8      298.84      272.20      5.64 o 
   0   8   8       41.79       47.14      1.83 o 
   1   8   8      116.05      109.77      3.10 o 
   2   8   8       39.58       27.97      1.65 o 
   3   8   8       99.31       69.43      3.38 o 
   4   8   8      111.07      119.49      3.96 o 
   5   8   8      408.57      396.08      8.09 o 
   6   8   8        1.25        1.67      0.75 o 
   7   8   8       20.31       14.35      1.65 o 
   8   8   8        2.37        1.50      0.97 o 
   9   8   8        0.28        1.46      0.90 o 
  10   8   8        4.06        2.60      1.12 o 
  11   8   8        0.74       -1.06      1.06 o 
  12   8   8        3.13        3.98      1.56 o 
  -8   9   8       19.74       22.79      2.10 o 
  -7   9   8        8.14        8.65      1.42 o 
  -6   9   8        4.23        4.74      1.11 o 
  -5   9   8       11.83       10.33      1.39 o 
  -4   9   8       31.62       30.62      1.93 o 
  -3   9   8        0.23        0.07      0.66 o 
  -2   9   8       81.52       78.57      2.30 o 
  -1   9   8        0.50        0.05      0.52 o 
   0   9   8      128.74      128.05      3.74 o 
   1   9   8       87.70       83.70      2.81 o 
   2   9   8       68.75       67.02      3.76 o 
   3   9   8      120.37      104.62      3.71 o 
   4   9   8       37.56       39.32      1.97 o 
   5   9   8        8.26       10.99      1.39 o 
   6   9   8        6.48        4.05      1.14 o 
   7   9   8        7.24        4.43      0.96 o 
   8   9   8        0.56        2.72      0.96 o 
   9   9   8        3.89        3.58      1.15 o 
  10   9   8        0.22        0.36      1.06 o 
  11   9   8        1.99        0.26      1.28 o 
  12   9   8       10.46       10.63      2.94 o 
  -8  10   8        7.14       11.16      2.03 o 
  -7  10   8        6.67        5.36      1.34 o 
  -6  10   8       29.78       26.83      3.13 o 
  -5  10   8        0.03       -0.34      0.91 o 
  -4  10   8       21.32       20.15      1.58 o 
  -3  10   8        3.87        3.12      0.84 o 
  -2  10   8        5.43        3.52      0.78 o 
  -1  10   8       20.71       19.62      1.33 o 
   0  10   8       28.99       29.90      1.84 o 
   1  10   8       69.18       55.64      2.73 o 
   2  10   8       68.45       83.74      2.64 o 
   3  10   8        4.54        5.34      0.86 o 
   4  10   8        0.75       -0.54      0.66 o 
   5  10   8        6.27        3.90      1.08 o 
   6  10   8       26.05       21.89      2.14 o 
   7  10   8       42.73       45.89      2.97 o 
   8  10   8        5.35        1.90      1.25 o 
   9  10   8       10.14        8.39      1.89 o 
  10  10   8       14.47       21.15      2.77 o 
  11  10   8       13.65        9.37      2.48 o 
  -7  11   8       14.78       15.21      1.83 o 
  -6  11   8        2.71        2.03      1.66 o 
  -5  11   8        8.51       11.17      2.84 o 
  -4  11   8        4.05        4.31      1.09 o 
  -3  11   8        0.30        0.93      0.76 o 
  -2  11   8        2.53        2.35      0.67 o 
  -1  11   8       25.89       21.73      1.45 o 
   0  11   8       13.25       14.22      1.52 o 
   1  11   8        1.53        1.57      0.77 o 
   2  11   8        0.00        0.65      0.69 o 
   3  11   8       46.11       45.29      2.14 o 
   4  11   8       66.60       68.63      3.02 o 
   5  11   8        1.35        2.23      1.58 o 
   6  11   8        3.85        3.75      1.49 o 
   7  11   8       20.54       18.29      2.27 o 
   8  11   8        1.64        3.12      1.45 o 
   9  11   8       10.17        9.15      1.96 o 
  10  11   8        1.10        2.03      1.74 o 
  11  11   8        5.38        5.70      2.50 o 
  -7  12   8        9.06        7.93      2.01 o 
  -6  12   8        1.19        1.03      1.29 o 
  -5  12   8        3.86        2.00      1.18 o 
  -4  12   8        0.01        0.58      0.92 o 
  -3  12   8       12.29       11.80      1.34 o 
  -2  12   8        6.23        6.87      1.10 o 
  -1  12   8       33.92       31.10      2.29 o 
   0  12   8       37.80       41.20      2.48 o 
   1  12   8       39.28       49.46      2.39 o 
   2  12   8        0.91        0.39      0.77 o 
   3  12   8       75.90       78.21      2.89 o 
   4  12   8       11.74       14.63      1.95 o 
   5  12   8       55.57       54.31      3.44 o 
   6  12   8        0.27        0.42      1.09 o 
   7  12   8        8.91       10.54      3.43 o 
   8  12   8        2.54        2.21      1.65 o 
   9  12   8       43.98       48.37      4.05 o 
  10  12   8       29.69       35.12      4.34 o 
  -6  13   8       28.22       31.87      3.45 o 
  -5  13   8       15.22       12.57      1.85 o 
  -4  13   8       13.40       15.09      1.81 o 
  -3  13   8       20.45       16.64      1.73 o 
  -2  13   8        8.17        6.16      1.10 o 
  -1  13   8        1.27        1.34      0.73 o 
   0  13   8       26.71       27.53      3.06 o 
   1  13   8        3.41        1.53      1.09 o 
   2  13   8       91.90       92.37      3.37 o 
   3  13   8      122.61      145.03      4.32 o 
   4  13   8       49.84       51.22      2.61 o 
   5  13   8       27.28       24.45      2.29 o 
   6  13   8       33.89       34.26      3.23 o 
   7  13   8       36.37       38.45      4.81 o 
   8  13   8       28.19       26.16      3.10 o 
   9  13   8        0.02        3.40      2.07 o 
  -5  14   8       33.21       45.46      4.02 o 
  -4  14   8       27.06       28.18      2.18 o 
  -3  14   8      127.79      145.55      4.21 o 
  -2  14   8       19.68       20.14      1.76 o 
  -1  14   8      203.80      221.69      4.68 o 
   0  14   8       25.03       28.06      3.16 o 
   1  14   8        0.20       -0.14      0.97 o 
   2  14   8       71.77       75.52      3.40 o 
   3  14   8        8.44        7.74      1.42 o 
   4  14   8       35.98       38.16      2.56 o 
   5  14   8        4.95        5.75      1.48 o 
   6  14   8        9.98        9.34      1.79 o 
   7  14   8        1.45        3.22      1.56 o 
   8  14   8        9.15        8.68      2.69 o 
  -4  15   8       13.07       12.00      2.48 o 
  -3  15   8        7.13        7.71      2.82 o 
  -2  15   8       10.02       11.51      1.58 o 
  -1  15   8        9.11       10.61      1.30 o 
   0  15   8      105.36      112.56      3.79 o 
   1  15   8       30.09       31.18      2.47 o 
   2  15   8        5.76        5.76      1.42 o 
   3  15   8       20.95       18.82      2.02 o 
   4  15   8        2.08        0.72      1.17 o 
   5  15   8        0.12        0.84      1.42 o 
   6  15   8        0.37        0.26      1.41 o 
   7  15   8        0.16        2.13      2.17 o 
  -2  16   8        0.06       -0.70      3.51 o 
  -1  16   8      122.49      133.08      4.69 o 
   0  16   8        0.27        1.28      1.21 o 
   1  16   8        9.92       10.86      1.82 o 
   2  16   8        7.08       10.36      1.79 o 
   3  16   8        9.67        7.90      1.73 o 
   4  16   8        9.50        8.07      2.55 o 
   5  16   8        0.16        0.05      2.09 o 
   0 -12   9       17.00       19.57      3.13 o 
   1 -12   9        6.08        7.81      2.29 o 
   2 -12   9        7.80        6.63      2.35 o 
   3 -12   9        4.13        1.22      1.60 o 
   4 -12   9        0.78        0.09      1.56 o 
  -2 -11   9       11.54       10.54      2.74 o 
  -1 -11   9        3.12        3.09      1.78 o 
   0 -11   9        7.55        5.39      1.78 o 
   1 -11   9        0.15       -0.47      1.38 o 
   2 -11   9       28.31       29.01      2.92 o 
   3 -11   9        5.87        8.40      1.92 o 
   4 -11   9        2.70        2.65      1.57 o 
   5 -11   9       32.00       22.96      3.23 o 
   6 -11   9        4.41        0.48      1.88 o 
  -4 -10   9        1.99       -1.70      1.95 o 
  -3 -10   9        5.55        3.28      1.83 o 
  -2 -10   9        0.30       -1.34      1.34 o 
  -1 -10   9        3.40        2.85      1.81 o 
   0 -10   9       11.34        7.50      1.84 o 
   1 -10   9        7.88        3.65      1.63 o 
   2 -10   9        3.02        4.03      2.82 o 
   3 -10   9        3.28        4.25      1.90 o 
   4 -10   9       19.53       17.65      2.34 o 
   5 -10   9       48.08       62.47      4.52 o 
   6 -10   9       26.31       29.88      3.57 o 
   7 -10   9       82.43       92.42      5.63 o 
   8 -10   9        6.36        4.26      2.27 o 
  -5  -9   9        0.80        1.93      2.22 o 
  -4  -9   9        0.71        3.24      1.84 o 
  -3  -9   9        9.53       10.02      2.09 o 
  -2  -9   9        6.62        2.99      1.52 o 
  -1  -9   9        0.54       -0.98      1.21 o 
   0  -9   9        6.76        6.24      1.72 o 
   1  -9   9        9.11        3.47      2.72 o 
   2  -9   9        1.13        0.70      2.91 o 
   3  -9   9        0.34       -0.94      1.13 o 
   4  -9   9        0.01        0.28      1.21 o 
   5  -9   9       87.00      103.36      5.79 o 
   6  -9   9       28.89       26.75      3.35 o 
   7  -9   9       49.76       47.75      4.38 o 
   8  -9   9       14.52       16.75      2.90 o 
   9  -9   9       43.17       46.97      4.45 o 
  -6  -8   9        5.37        6.03      2.58 o 
  -5  -8   9        4.86        6.85      2.26 o 
  -4  -8   9       27.00       24.15      3.60 o 
  -3  -8   9        5.97        3.67      1.55 o 
  -2  -8   9        0.01       -1.08      1.08 o 
  -1  -8   9       56.84       58.24      3.01 o 
   0  -8   9        0.03        0.21      0.89 o 
   1  -8   9        2.02       -0.39      0.96 o 
   2  -8   9       55.85       54.90      2.47 o 
   3  -8   9        2.46        4.56      1.03 o 
   4  -8   9        9.13       11.03      1.64 o 
   5  -8   9       10.38       10.92      1.49 o 
   6  -8   9        0.17        2.64      1.72 o 
   7  -8   9       22.35       23.44      3.14 o 
   8  -8   9       63.74       71.25      4.83 o 
   9  -8   9        3.57        7.97      2.51 o 
  10  -8   9       84.19       85.28      5.43 o 
  -6  -7   9       47.81       50.77      3.96 o 
  -5  -7   9        0.22        0.83      2.30 o 
  -4  -7   9        0.02        1.19      1.95 o 
  -3  -7   9        4.39        5.19      1.35 o 
  -2  -7   9       35.26       36.24      2.63 o 
  -1  -7   9        1.88        1.56      1.08 o 
   0  -7   9       22.52       24.25      1.73 o 
   1  -7   9       43.21       41.17      2.17 o 
   2  -7   9        9.08        8.42      1.12 o 
   3  -7   9        2.37        2.54      0.86 o 
   4  -7   9        1.23        3.17      0.89 o 
   5  -7   9        1.17        0.11      1.02 o 
   6  -7   9       45.22       46.38      2.58 o 
   7  -7   9        2.39        0.86      1.00 o 
   8  -7   9       10.48       10.72      2.41 o 
   9  -7   9       99.60      102.43      5.01 o 
  10  -7   9      134.14      136.15     10.90 o 
  -7  -6   9        3.26        2.75      1.63 o 
  -6  -6   9       35.99       37.18      3.46 o 
  -5  -6   9       21.94       23.58      2.72 o 
  -4  -6   9       40.29       47.09      2.55 o 
  -3  -6   9        1.57        0.14      0.88 o 
  -2  -6   9       51.24       51.00      2.45 o 
  -1  -6   9       69.78       66.71      2.45 o 
   0  -6   9        2.50        0.49      0.79 o 
   1  -6   9      507.92      466.33      8.42 o 
   2  -6   9       93.85       82.33      2.60 o 
   3  -6   9       27.83       23.62      1.95 o 
   4  -6   9       30.44       22.22      1.52 o 
   5  -6   9       18.14       18.57      1.57 o 
   6  -6   9        0.00       -0.10      0.81 o 
   7  -6   9        4.27        3.06      1.07 o 
   8  -6   9        0.15       -0.54      1.02 o 
   9  -6   9      329.69      348.32     21.12 o 
  10  -6   9       37.44       43.85      3.64 o 
  11  -6   9        7.36        8.49      2.45 o 
  -7  -5   9       66.87       70.62      4.11 o 
  -6  -5   9        9.42        7.88      1.73 o 
  -5  -5   9       25.48       25.84      1.89 o 
  -4  -5   9        8.28        8.94      1.48 o 
  -3  -5   9       11.29       11.68      1.32 o 
  -2  -5   9       30.89       26.77      1.76 o 
  -1  -5   9        0.21        0.51      0.70 o 
   0  -5   9       55.86       52.90      2.01 o 
   1  -5   9        0.05        0.76      1.13 o 
   2  -5   9        1.29        0.36      0.74 o 
   3  -5   9       17.49       17.50      1.57 o 
   4  -5   9        0.91        1.47      1.04 o 
   5  -5   9        0.01        0.88      0.76 o 
   6  -5   9        0.24        0.37      0.68 o 
   7  -5   9       26.48       21.61      1.58 o 
   8  -5   9        0.73        1.33      0.87 o 
   9  -5   9        9.85        7.74      1.22 o 
  10  -5   9        0.08       -1.40      1.40 o 
  11  -5   9       20.03       18.65      2.72 o 
  -8  -4   9        2.17        1.54      1.59 o 
  -7  -4   9       14.24       10.06      1.90 o 
  -6  -4   9       34.19       29.14      2.24 o 
  -5  -4   9       19.34       18.89      1.59 o 
  -4  -4   9        9.88        9.04      1.13 o 
  -3  -4   9       11.37       11.44      1.14 o 
  -2  -4   9       45.62       44.87      4.54 o 
  -1  -4   9      148.06      147.75      4.62 o 
   0  -4   9       51.49       46.99      2.59 o 
   1  -4   9        0.85       -0.50      1.01 o 
   2  -4   9      155.23      133.26      3.80 o 
   3  -4   9       64.16       56.82      2.29 o 
   4  -4   9        1.24        3.35      0.84 o 
   5  -4   9        5.10        4.07      0.98 o 
   6  -4   9       44.13       35.69      2.20 o 
   7  -4   9       99.71      100.98      3.51 o 
   8  -4   9      105.89      114.99      3.22 o 
   9  -4   9       31.09       36.68      2.10 o 
  10  -4   9        0.07        0.26      0.96 o 
  11  -4   9        1.38       -0.06      1.52 o 
  12  -4   9       13.96       18.21      3.14 o 
  -8  -3   9        2.07        2.55      2.66 o 
  -7  -3   9       19.55       19.97      2.28 o 
  -6  -3   9       20.85       20.47      1.67 o 
  -5  -3   9        8.19        7.10      1.08 o 
  -4  -3   9       32.24       34.48      1.83 o 
  -3  -3   9        5.87        4.38      0.97 o 
  -2  -3   9        0.40       -0.13      0.65 o 
  -1  -3   9       36.57       31.94      2.03 o 
   0  -3   9      129.81      133.94      7.12 o 
   1  -3   9       95.99      102.20      4.93 o 
   2  -3   9      138.05      132.98      3.63 o 
   3  -3   9       42.26       43.98      1.90 o 
   4  -3   9       18.39       22.69      1.37 o 
   5  -3   9       17.47        9.99      1.15 o 
   6  -3   9       27.71       26.61      1.85 o 
   7  -3   9       30.68       29.41      2.05 o 
   8  -3   9        0.57       -0.46      0.95 o 
   9  -3   9       36.60       39.36      2.17 o 
  10  -3   9        8.66        6.66      1.24 o 
  11  -3   9       13.96       13.91      1.53 o 
  12  -3   9        1.50        0.13      1.65 o 
  -8  -2   9        1.35        2.07      1.42 o 
  -7  -2   9       11.16       10.04      1.45 o 
  -6  -2   9        4.84        4.04      1.33 o 
  -5  -2   9        6.86        8.49      1.18 o 
  -4  -2   9        6.13        5.71      1.06 o 
  -3  -2   9       17.90       19.93      1.61 o 
  -2  -2   9      103.66      106.62      3.67 o 
  -1  -2   9       29.45       29.09      2.00 o 
   0  -2   9      164.98      159.65      4.08 o 
   1  -2   9       17.65       16.84      1.28 o 
   2  -2   9        8.81        6.55      1.50 o 
   3  -2   9      102.40      112.88      3.08 o 
   4  -2   9      239.06      242.70      4.77 o 
   5  -2   9       22.76       19.38      2.22 o 
   6  -2   9        1.68        0.12      0.65 o 
   7  -2   9        9.73       15.69      1.47 o 
   8  -2   9        0.18       -0.11      0.77 o 
   9  -2   9        4.97        4.54      1.65 o 
  10  -2   9       14.74       15.57      2.29 o 
  11  -2   9        0.42        2.27      1.05 o 
  12  -2   9        7.59        8.59      2.10 o 
  -9  -1   9        0.11        0.64      2.11 o 
  -8  -1   9        0.10       -0.38      1.34 o 
  -7  -1   9        0.62       -0.83      0.83 o 
  -6  -1   9       17.38       17.08      1.35 o 
  -5  -1   9        1.65        0.80      0.80 o 
  -4  -1   9        6.09        6.69      0.96 o 
  -3  -1   9        0.36        0.67      0.61 o 
  -2  -1   9       18.11       18.75      1.19 o 
  -1  -1   9      146.49      154.66      3.54 o 
   0  -1   9       36.77       40.51      2.54 o 
   1  -1   9       10.65        9.54      0.93 o 
   2  -1   9       67.89       61.50      2.01 o 
   3  -1   9      196.31      170.64      3.52 o 
   4  -1   9      521.85      524.11      8.83 o 
   5  -1   9      930.55      891.01     16.51 o 
   6  -1   9        0.76        2.11      0.76 o 
   7  -1   9      243.52      231.31      8.43 o 
   8  -1   9       61.64       56.29      2.50 o 
   9  -1   9       33.29       31.78      2.19 o 
  10  -1   9       28.37       28.91      3.55 o 
  11  -1   9        8.60        8.30      1.39 o 
  12  -1   9        0.43       -0.56      1.35 o 
  13  -1   9       15.16        9.98      2.75 o 
  -9   0   9        0.81        1.83      2.15 o 
  -8   0   9        0.74        0.65      1.00 o 
  -7   0   9        0.27        0.20      0.76 o 
  -6   0   9        2.76        1.54      0.87 o 
  -5   0   9        0.43        0.28      0.75 o 
  -4   0   9       93.91       91.66      2.75 o 
  -3   0   9       11.81       12.88      1.06 o 
  -2   0   9        0.27        0.65      0.48 o 
  -1   0   9        0.98        1.53      0.48 o 
   0   0   9       14.05       15.13      0.87 o 
   1   0   9      149.89      137.75      3.08 o 
   2   0   9      164.75      158.92      3.14 o 
   3   0   9        3.51        2.40      0.49 o 
   4   0   9     1401.86     1412.27     21.78 o 
   5   0   9     2366.38     2191.70     38.25 o 
   6   0   9        0.20        1.33      0.64 o 
   7   0   9       14.81        8.81      1.11 o 
   8   0   9        6.23        5.67      1.05 o 
   9   0   9      134.33      132.01      4.97 o 
  10   0   9       97.08       88.45      6.36 o 
  11   0   9        0.80        0.38      1.05 o 
  12   0   9       19.83       19.70      1.76 o 
  13   0   9        1.46        1.79      2.14 o 
  -9   1   9       11.30       17.66      3.53 o 
  -8   1   9       16.86       16.80      1.37 o 
  -7   1   9       37.54       37.48      2.24 o 
  -6   1   9        9.43        8.43      1.18 o 
  -5   1   9       27.10       24.35      1.64 o 
  -4   1   9      196.45      200.94      4.18 o 
  -3   1   9      171.94      182.36      3.73 o 
  -2   1   9       32.07       29.81      1.38 o 
  -1   1   9       52.37       55.35      1.55 o 
   0   1   9        0.00       -0.03      0.32 o 
   1   1   9       13.91       11.98      0.56 o 
   2   1   9        0.00       -0.05      0.24 o 
   3   1   9       50.46       44.92      1.04 o 
   4   1   9      756.89      787.51     12.49 o 
   5   1   9       55.88       48.01      2.29 o 
   6   1   9      187.13      177.74      4.30 o 
   7   1   9        1.57        0.84      0.66 o 
   8   1   9       45.71       40.41      2.01 o 
   9   1   9        9.53        6.32      1.14 o 
  10   1   9        5.72        6.40      1.26 o 
  11   1   9        1.61        1.79      1.11 o 
  12   1   9        3.10        3.37      1.13 o 
  13   1   9       14.52       26.26      3.54 o 
  -9   2   9        1.84       -0.50      1.72 o 
  -8   2   9        7.45        7.66      1.24 o 
  -7   2   9       57.93       58.75      2.80 o 
  -6   2   9        0.95        0.77      0.85 o 
  -5   2   9        7.32        6.22      1.31 o 
  -4   2   9       15.06       15.25      1.22 o 
  -3   2   9       16.24       16.57      1.13 o 
  -2   2   9        0.88        0.12      0.43 o 
  -1   2   9       70.74       72.14      1.74 o 
   0   2   9       21.52       22.72      0.66 o 
   1   2   9       34.68       38.16      2.04 o 
   2   2   9      144.51      141.54      2.48 o 
   3   2   9       11.39        9.71      0.63 o 
   4   2   9      562.28      577.34      7.62 o 
   5   2   9     1505.94     1430.90     25.26 o 
   6   2   9       32.66       33.64      1.55 o 
   7   2   9       21.32       26.55      2.20 o 
   8   2   9        1.65        1.31      0.74 o 
   9   2   9       12.56       10.06      1.28 o 
  10   2   9        3.29        4.27      1.78 o 
  11   2   9        1.10        1.29      1.00 o 
  12   2   9        0.01        0.97      1.17 o 
  13   2   9        2.71        2.27      1.54 o 
  -9   3   9        0.05       -0.95      1.46 o 
  -8   3   9        1.55        3.12      1.10 o 
  -7   3   9        2.13        1.45      1.04 o 
  -6   3   9       13.46       13.58      1.40 o 
  -5   3   9       11.86       10.99      1.15 o 
  -4   3   9        1.43        0.42      0.64 o 
  -3   3   9        7.17        7.24      0.82 o 
  -2   3   9        3.80        4.50      0.63 o 
  -1   3   9        0.02       -0.03      0.33 o 
   0   3   9       31.48       30.52      1.17 o 
   1   3   9       36.96       43.14      2.16 o 
   2   3   9      196.31      202.66      5.29 o 
   3   3   9        0.02       -0.64      0.72 o 
   4   3   9      468.35      453.62      6.13 o 
   5   3   9        3.48        2.07      0.76 o 
   6   3   9        1.83        0.05      0.45 o 
   7   3   9       18.77       13.74      1.17 o 
   8   3   9        3.25        3.35      0.84 o 
   9   3   9        0.25        0.18      0.70 o 
  10   3   9        1.22       -0.37      0.77 o 
  11   3   9        0.14        0.28      1.02 o 
  12   3   9        7.00        4.61      1.44 o 
  13   3   9        0.16       -0.12      1.17 o 
  -9   4   9       25.44       32.76      2.88 o 
  -8   4   9       24.59       22.36      1.96 o 
  -7   4   9       18.95       16.42      1.59 o 
  -6   4   9        0.67        0.68      0.83 o 
  -5   4   9        1.88        3.03      0.87 o 
  -4   4   9        0.43       -0.17      0.60 o 
  -3   4   9        2.19        1.12      0.56 o 
  -2   4   9        0.46       -0.37      0.37 o 
  -1   4   9       19.21       17.76      0.87 o 
   0   4   9       21.28       22.03      1.37 o 
   1   4   9      129.69      126.44      3.94 o 
   2   4   9      589.82      566.60     12.09 o 
   3   4   9      413.12      413.42     11.15 o 
   4   4   9      992.50     1075.97     16.59 o 
   5   4   9      357.54      322.71      5.80 o 
   6   4   9        0.10        0.15      0.55 o 
   7   4   9       33.97       31.49      1.72 o 
   8   4   9        0.92        0.57      0.65 o 
   9   4   9        3.02        2.71      1.38 o 
  10   4   9        4.24        4.87      1.09 o 
  11   4   9        0.58       -0.64      1.05 o 
  12   4   9        1.71        3.56      1.37 o 
  13   4   9       21.06       19.43      2.50 o 
  -9   5   9        7.44        6.77      1.61 o 
  -8   5   9        2.09        1.12      1.15 o 
  -7   5   9        4.95        5.20      1.48 o 
  -6   5   9        1.00       -0.38      0.82 o 
  -5   5   9        1.21        1.29      0.74 o 
  -4   5   9      112.19      121.44      3.04 o 
  -3   5   9        1.67        1.34      0.52 o 
  -2   5   9      192.73      197.82      4.10 o 
  -1   5   9       89.00       86.07      2.57 o 
   0   5   9       45.37       36.32      1.56 o 
   1   5   9        5.69        6.62      1.06 o 
   2   5   9       10.92        5.41      1.90 o 
   3   5   9      115.58      108.81      6.77 o 
   4   5   9      165.28      184.26      3.83 o 
   5   5   9       44.46       33.45      1.71 o 
   6   5   9      171.96      164.16      3.58 o 
   7   5   9       99.23       85.00      3.44 o 
   8   5   9      230.17      210.72      4.69 o 
   9   5   9       25.95       23.99      1.65 o 
  10   5   9        9.94       11.15      2.08 o 
  11   5   9       17.20       18.22      2.14 o 
  12   5   9        7.10        6.64      1.49 o 
  13   5   9       11.11        9.56      3.09 o 
  -9   6   9        8.89        9.15      2.14 o 
  -8   6   9       41.35       40.14      2.53 o 
  -7   6   9        7.44        3.77      1.26 o 
  -6   6   9       23.65       24.07      1.90 o 
  -5   6   9        8.79        6.97      1.44 o 
  -4   6   9       20.10       20.00      1.27 o 
  -3   6   9      123.49      123.42      3.21 o 
  -2   6   9        1.33        1.26      0.57 o 
  -1   6   9      820.06      789.65     10.59 o 
   0   6   9      834.87      791.39     13.55 o 
   1   6   9       14.77       15.28      1.58 o 
   2   6   9      240.16      205.16     10.38 o 
   3   6   9      276.30      248.05     11.96 o 
   4   6   9       54.02       54.63      2.06 o 
   5   6   9      131.40      100.60      2.53 o 
   6   6   9       24.26       18.28      2.92 o 
   7   6   9       73.31       64.93      2.28 o 
   8   6   9       41.85       32.61      2.28 o 
   9   6   9        5.41        4.00      0.96 o 
  10   6   9        6.17        4.84      1.15 o 
  11   6   9        0.91        1.07      1.04 o 
  12   6   9        0.15        0.28      1.22 o 
  -8   7   9       24.09       23.01      2.59 o 
  -7   7   9        3.29        1.85      1.28 o 
  -6   7   9       35.08       30.43      2.49 o 
  -5   7   9        0.45        0.31      0.76 o 
  -4   7   9      207.64      205.83      4.82 o 
  -3   7   9      679.97      697.09     12.09 o 
  -2   7   9       16.65       15.11      1.07 o 
  -1   7   9      688.89      672.10      9.25 o 
   0   7   9      978.04      940.04     16.00 o 
   1   7   9      458.05      417.12     12.10 o 
   2   7   9       67.12       75.36      5.98 o 
   3   7   9      224.41      214.59      5.78 o 
   4   7   9       86.79       75.27      2.35 o 
   5   7   9      239.30      199.46      4.41 o 
   6   7   9       15.95       13.70      1.08 o 
   7   7   9       48.81       34.81      2.57 o 
   8   7   9        0.00       -0.27      0.63 o 
   9   7   9        9.45        7.99      1.57 o 
  10   7   9        8.35        7.19      1.26 o 
  11   7   9        1.66        1.13      1.18 o 
  12   7   9        0.53       -0.87      1.57 o 
  -8   8   9        1.82        0.98      1.44 o 
  -7   8   9        2.89        3.11      1.21 o 
  -6   8   9        3.31        2.95      1.02 o 
  -5   8   9        0.57        0.41      0.79 o 
  -4   8   9       80.73       79.78      2.75 o 
  -3   8   9        7.66        3.40      1.16 o 
  -2   8   9      135.62      134.27      3.14 o 
  -1   8   9       25.83       21.66      1.22 o 
   0   8   9      297.30      259.45      5.46 o 
   1   8   9        9.37       13.87      1.80 o 
   2   8   9        6.10       10.73      1.80 o 
   3   8   9      178.67      149.53      6.71 o 
   4   8   9       17.34       21.30      1.15 o 
   5   8   9        3.39        3.76      0.68 o 
   6   8   9        1.46        0.86      0.78 o 
   7   8   9        3.78        3.00      0.75 o 
   8   8   9        5.65        4.57      0.96 o 
   9   8   9        0.96        1.60      0.93 o 
  10   8   9       23.30       25.58      2.09 o 
  11   8   9        0.33        0.52      1.16 o 
  12   8   9        3.24        5.12      2.81 o 
  -8   9   9        0.00       -0.03      1.64 o 
  -7   9   9        4.88        6.40      1.36 o 
  -6   9   9       27.26       29.25      2.02 o 
  -5   9   9        8.65        6.69      1.28 o 
  -4   9   9        9.58       10.53      1.48 o 
  -3   9   9        1.69        1.18      0.70 o 
  -2   9   9        5.98        5.93      0.90 o 
  -1   9   9        5.40        4.50      0.78 o 
   0   9   9       22.99       25.52      1.49 o 
   1   9   9       46.73       39.61      2.76 o 
   2   9   9       13.40       17.90      1.28 o 
   3   9   9       74.47       71.29      2.79 o 
   4   9   9       45.91       37.63      2.25 o 
   5   9   9       10.88       15.03      1.52 o 
   6   9   9       12.42       14.45      2.28 o 
   7   9   9        5.19        3.08      0.82 o 
   8   9   9        0.66        0.96      0.80 o 
   9   9   9        0.00       -0.06      0.90 o 
  10   9   9       15.45       17.83      2.14 o 
  11   9   9       44.44       43.95      2.94 o 
  -7  10   9        1.44        2.67      1.38 o 
  -6  10   9        2.36        1.75      1.08 o 
  -5  10   9        0.02        0.35      0.95 o 
  -4  10   9        2.64        0.70      0.91 o 
  -3  10   9        1.95        1.02      0.72 o 
  -2  10   9       32.37       31.48      1.71 o 
  -1  10   9       29.02       24.62      1.46 o 
   0  10   9       23.23       27.88      1.74 o 
   1  10   9        0.11       -0.21      0.68 o 
   2  10   9       21.21       29.15      1.75 o 
   3  10   9        0.81        0.13      0.65 o 
   4  10   9       14.25       12.23      1.50 o 
   5  10   9       55.55       54.05      2.89 o 
   6  10   9        5.42        4.49      1.39 o 
   7  10   9        3.62        3.93      1.94 o 
   8  10   9       14.82       12.72      1.95 o 
   9  10   9       29.00       28.17      2.88 o 
  10  10   9        3.89        1.47      1.54 o 
  11  10   9        0.33       -0.03      1.63 o 
  -7  11   9        0.49       -1.18      1.33 o 
  -6  11   9        0.49        1.48      1.13 o 
  -5  11   9        0.12        1.01      1.02 o 
  -4  11   9        1.15        0.94      0.90 o 
  -3  11   9       47.23       53.69      2.37 o 
  -2  11   9        0.67       -0.43      0.66 o 
  -1  11   9        1.79        1.19      0.68 o 
   0  11   9        7.70        7.64      1.12 o 
   1  11   9       75.93       72.37      3.26 o 
   2  11   9       30.26       33.16      2.04 o 
   3  11   9       11.93       11.92      1.37 o 
   4  11   9       12.69       13.04      1.45 o 
   5  11   9       14.95       17.01      3.07 o 
   6  11   9        0.04       -1.09      1.09 o 
   7  11   9        7.81        7.44      2.68 o 
   8  11   9        2.66        3.02      1.46 o 
   9  11   9        5.14        4.21      2.46 o 
  10  11   9       31.88       36.49      3.58 o 
  -6  12   9        0.45        2.03      1.55 o 
  -5  12   9       11.38       11.25      2.07 o 
  -4  12   9       10.86        8.75      1.33 o 
  -3  12   9        4.78        3.04      1.00 o 
  -2  12   9       50.37       59.12      2.51 o 
  -1  12   9       45.65       52.12      1.95 o 
   0  12   9       16.51       13.62      1.50 o 
   1  12   9      108.71      115.12      3.99 o 
   2  12   9       68.82       70.78      3.29 o 
   3  12   9      125.03      124.41      4.21 o 
   4  12   9       21.43       25.80      1.85 o 
   5  12   9       37.74       44.60      2.99 o 
   6  12   9        0.86       -0.25      1.08 o 
   7  12   9       74.13       76.86      9.30 o 
   8  12   9       36.23       39.72      5.44 o 
   9  12   9        1.48        1.27      1.66 o 
  10  12   9        2.01        0.23      1.96 o 
  -5  13   9       58.72       57.20      3.29 o 
  -4  13   9        2.71        2.04      1.14 o 
  -3  13   9       11.41        8.00      1.53 o 
  -2  13   9        3.93        4.46      1.05 o 
  -1  13   9        9.54        8.26      1.18 o 
   0  13   9       99.69      105.77      4.05 o 
   1  13   9       14.75       16.50      1.80 o 
   2  13   9       80.84       83.16      3.53 o 
   3  13   9        4.95        4.27      1.20 o 
   4  13   9       23.10       28.29      2.11 o 
   5  13   9       41.13       48.12      2.85 o 
   6  13   9       30.28       33.82      3.14 o 
   7  13   9       20.08       14.91      2.29 o 
   8  13   9        0.95       -0.67      3.12 o 
   9  13   9        0.86        1.93      1.99 o 
  -4  14   9        6.52        9.10      1.94 o 
  -3  14   9      125.48      129.19      3.96 o 
  -2  14   9        5.59        5.30      1.20 o 
  -1  14   9        5.24        3.85      0.96 o 
   0  14   9       42.50       50.27      2.80 o 
   1  14   9       23.74       26.14      4.68 o 
   2  14   9       14.65       17.71      2.01 o 
   3  14   9        1.63        1.85      1.07 o 
   4  14   9        7.21        5.53      1.34 o 
   5  14   9        1.57        1.52      1.23 o 
   6  14   9       30.66       30.06      2.68 o 
   7  14   9       54.36       50.59      3.51 o 
   8  14   9        0.03        0.10      1.87 o 
  -3  15   9       20.09       18.22      2.63 o 
  -2  15   9       94.60       97.94      3.53 o 
  -1  15   9        9.88       10.84      1.32 o 
   0  15   9        1.45        1.22      1.03 o 
   1  15   9       17.79       16.84      2.24 o 
   2  15   9       14.08       14.11      1.99 o 
   3  15   9        0.06        0.18      1.14 o 
   4  15   9        0.01        0.33      1.31 o 
   5  15   9        1.15        0.51      1.35 o 
   6  15   9        1.73        1.59      1.67 o 
   7  15   9       12.21        8.13      2.62 o 
  -1  16   9       43.74       55.32      3.38 o 
   0  16   9        0.41       -0.05      1.20 o 
   1  16   9        0.46        1.17      1.73 o 
   2  16   9        6.35        9.30      2.31 o 
   3  16   9        0.12       -0.39      1.96 o 
   4  16   9        5.02        6.74      2.50 o 
   5  16   9        7.57        8.22      2.65 o 
  -1 -11  10        0.73        0.72      2.06 o 
   0 -11  10        7.26        9.83      2.72 o 
   1 -11  10        3.66        3.96      2.20 o 
   2 -11  10       10.43        6.10      2.00 o 
   3 -11  10       71.86       74.79      5.02 o 
   4 -11  10        0.37        0.49      2.83 o 
   5 -11  10        0.32       -1.33      1.93 o 
  -2 -10  10       10.46        9.85      2.80 o 
  -1 -10  10        4.03        4.96      1.91 o 
   0 -10  10        1.53        2.27      1.59 o 
   1 -10  10        9.61        6.94      3.84 o 
   2 -10  10        1.46        1.53      2.06 o 
   3 -10  10        0.33       -0.58      1.51 o 
   4 -10  10       10.03       10.89      3.10 o 
   5 -10  10      132.77      167.20      8.07 o 
   6 -10  10       18.86       16.35      3.01 o 
   7 -10  10        0.07       -1.19      1.86 o 
  -4  -9  10        2.53        0.73      2.04 o 
  -3  -9  10        2.13       -0.18      1.61 o 
  -2  -9  10        0.27        1.03      1.59 o 
  -1  -9  10        3.56        3.50      1.93 o 
   0  -9  10        1.51        1.35      1.53 o 
   1  -9  10        1.70        1.13      1.42 o 
   2  -9  10        0.88        0.20      1.35 o 
   3  -9  10       87.88       95.17      4.50 o 
   4  -9  10       50.92       58.71      6.78 o 
   5  -9  10        1.60       -0.04      1.73 o 
   6  -9  10        0.52        2.61      1.95 o 
   7  -9  10       56.51       55.13      4.96 o 
   8  -9  10        5.52        5.09      2.32 o 
  -5  -8  10        0.35        1.99      2.09 o 
  -4  -8  10        2.58        3.18      2.04 o 
  -3  -8  10       16.82       13.53      6.35 o 
  -2  -8  10        1.75        3.98      1.64 o 
  -1  -8  10        0.04        1.39      1.48 o 
   0  -8  10       47.56       46.01      2.69 o 
   1  -8  10        0.71        1.10      0.96 o 
   2  -8  10        6.99        5.87      1.15 o 
   3  -8  10        0.04        0.08      0.93 o 
   4  -8  10       18.71       17.42      1.60 o 
   5  -8  10       27.59       28.56      2.20 o 
   6  -8  10       92.10       95.35      5.65 o 
   7  -8  10       84.37      100.20      5.87 o 
   8  -8  10      215.89      233.03      9.85 o 
   9  -8  10       95.09      108.79      6.32 o 
  -5  -7  10        0.31        2.10      1.78 o 
  -4  -7  10        3.00        5.73      1.84 o 
  -3  -7  10       23.08       21.85      2.70 o 
  -2  -7  10       17.72       15.88      1.63 o 
  -1  -7  10      115.28      116.80      6.25 o 
   0  -7  10        0.81        0.93      0.94 o 
   1  -7  10        6.45        5.36      1.07 o 
   2  -7  10       10.15        5.47      1.09 o 
   3  -7  10        7.56        7.51      1.19 o 
   4  -7  10        6.91        9.30      1.36 o 
   5  -7  10       23.80       23.96      1.94 o 
   6  -7  10        0.92        0.10      0.96 o 
   7  -7  10      159.58      168.74      4.88 o 
   8  -7  10       26.33       18.15      2.99 o 
   9  -7  10        1.52        0.36      2.02 o 
  10  -7  10      107.83      104.86      6.16 o 
  -6  -6  10        9.48       11.95      2.42 o 
  -5  -6  10        0.02        0.07      1.63 o 
  -4  -6  10       33.00       33.13      3.51 o 
  -3  -6  10       22.91       25.05      1.95 o 
  -2  -6  10        2.57        1.67      0.97 o 
  -1  -6  10      199.27      205.08      4.87 o 
   0  -6  10       26.86       24.76      1.73 o 
   1  -6  10       48.47       51.33      2.37 o 
   2  -6  10       12.51       10.62      1.20 o 
   3  -6  10       14.60       17.87      1.77 o 
   4  -6  10        0.42       -0.08      0.74 o 
   5  -6  10        1.14        1.10      0.88 o 
   6  -6  10        0.50        2.13      0.95 o 
   7  -6  10      273.09      279.00      6.64 o 
   8  -6  10       69.96       73.32      3.00 o 
   9  -6  10       21.32       18.96      1.76 o 
  10  -6  10        0.00        0.64      1.99 o 
  -7  -5  10        1.65        2.18      2.41 o 
  -6  -5  10        0.00        1.54      1.68 o 
  -5  -5  10        0.04       -0.12      1.03 o 
  -4  -5  10        0.00       -0.64      0.91 o 
  -3  -5  10        5.66        3.98      1.06 o 
  -2  -5  10       60.39       57.06      2.54 o 
  -1  -5  10       20.65       19.51      1.85 o 
   0  -5  10        7.14        8.32      1.33 o 
   1  -5  10       28.56       29.80      3.77 o 
   2  -5  10        3.04        4.30      1.49 o 
   3  -5  10        0.44        0.45      0.83 o 
   4  -5  10        0.16        0.09      0.81 o 
   5  -5  10       84.10       80.18      6.00 o 
   6  -5  10        0.33        0.23      1.02 o 
   7  -5  10        7.76       10.61      1.37 o 
   8  -5  10       10.25        8.68      1.32 o 
   9  -5  10       16.02       16.78      1.62 o 
  10  -5  10       64.03       71.42      5.11 o 
  11  -5  10       35.32       37.35      3.49 o 
  -7  -4  10        8.22        6.84      3.01 o 
  -6  -4  10        6.51        4.20      1.55 o 
  -5  -4  10        7.81        7.71      1.21 o 
  -4  -4  10       13.59        9.46      1.60 o 
  -3  -4  10       52.34       54.83      3.12 o 
  -2  -4  10        0.95        1.49      0.99 o 
  -1  -4  10        0.05       -0.74      0.74 o 
   0  -4  10       96.69       86.35      5.41 o 
   1  -4  10        8.82        7.86      1.18 o 
   2  -4  10        0.28       -0.55      0.68 o 
   3  -4  10       33.72       28.79      1.90 o 
   4  -4  10      120.47      116.30      3.57 o 
   5  -4  10       68.91       68.66      3.20 o 
   6  -4  10      126.99      144.36      7.50 o 
   7  -4  10        0.68        0.56      1.76 o 
   8  -4  10        3.45        1.78      1.02 o 
   9  -4  10        1.14       -0.40      0.87 o 
  10  -4  10        1.14        1.46      1.03 o 
  11  -4  10        2.25        2.06      1.90 o 
  -8  -3  10        1.67        2.61      2.31 o 
  -7  -3  10        0.59        0.28      1.42 o 
  -6  -3  10        0.59        0.19      1.03 o 
  -5  -3  10        0.05       -0.81      0.81 o 
  -4  -3  10        3.41        2.62      1.26 o 
  -3  -3  10       68.96       71.80      2.73 o 
  -2  -3  10       34.53       34.80      2.87 o 
  -1  -3  10       10.36        9.75      1.52 o 
   0  -3  10       59.72       58.62      3.74 o 
   1  -3  10      107.90      109.14      4.01 o 
   2  -3  10       52.56       52.10      2.84 o 
   3  -3  10        1.07       -0.43      0.62 o 
   4  -3  10        2.33        0.76      0.77 o 
   5  -3  10        0.47        0.60      0.86 o 
   6  -3  10       16.27       18.45      1.61 o 
   7  -3  10       51.67       60.27      3.11 o 
   8  -3  10        1.04        0.82      0.97 o 
   9  -3  10       13.03       11.15      1.56 o 
  10  -3  10        1.34        0.00      0.96 o 
  11  -3  10        9.91        9.86      1.43 o 
  12  -3  10        3.89        3.41      2.14 o 
  -8  -2  10        5.10        2.74      1.88 o 
  -7  -2  10        1.14        1.13      1.12 o 
  -6  -2  10        5.12        4.06      1.29 o 
  -5  -2  10        5.05        6.09      1.28 o 
  -4  -2  10       40.47       41.39      2.39 o 
  -3  -2  10        0.27        0.97      0.94 o 
  -2  -2  10       81.65       82.50      2.71 o 
  -1  -2  10       37.29       38.63      2.22 o 
   0  -2  10       15.03       14.19      1.33 o 
   1  -2  10        1.14        0.43      0.65 o 
   2  -2  10       34.29       29.58      1.76 o 
   3  -2  10        6.58        5.71      1.10 o 
   4  -2  10        3.69        1.11      0.79 o 
   5  -2  10        4.27        0.63      0.65 o 
   6  -2  10        4.18        5.32      1.03 o 
   7  -2  10        2.33        3.46      0.93 o 
   8  -2  10       41.69       42.73      2.52 o 
   9  -2  10       14.87       15.23      1.70 o 
  10  -2  10       12.41       12.62      2.28 o 
  11  -2  10       36.48       38.14      2.27 o 
  12  -2  10        6.25       10.02      1.81 o 
  -8  -1  10        3.56        2.20      1.65 o 
  -7  -1  10        0.18        0.13      1.13 o 
  -6  -1  10        1.60       -0.29      0.93 o 
  -5  -1  10        1.47        1.69      0.89 o 
  -4  -1  10       20.92       20.04      1.52 o 
  -3  -1  10      128.62      137.67      3.31 o 
  -2  -1  10       67.09       78.23      2.55 o 
  -1  -1  10       13.05       14.24      1.19 o 
   0  -1  10        0.00       -0.26      0.77 o 
   1  -1  10      251.70      234.78      5.54 o 
   2  -1  10     1201.31     1189.86     21.20 o 
   3  -1  10     2047.95     1989.34     34.44 o 
   4  -1  10        1.95       -0.03      0.52 o 
   5  -1  10      440.92      465.53      9.41 o 
   6  -1  10      159.46      133.82      3.79 o 
   7  -1  10       81.49       83.95      4.96 o 
   8  -1  10       41.92       43.68      2.36 o 
   9  -1  10        4.74        4.94      1.13 o 
  10  -1  10        5.46        4.23      1.22 o 
  11  -1  10       13.80       12.51      2.78 o 
  12  -1  10        1.76        1.18      1.14 o 
  -8   0  10        0.08       -0.81      1.04 o 
  -7   0  10       14.58       11.42      1.33 o 
  -6   0  10       84.43       87.40      3.04 o 
  -5   0  10       11.04       12.75      1.52 o 
  -4   0  10       25.07       28.25      1.70 o 
  -3   0  10        5.67        5.85      0.89 o 
  -2   0  10        7.53        7.55      1.02 o 
  -1   0  10       53.37       55.07      1.73 o 
   0   0  10       27.34       28.07      1.54 o 
   1   0  10        1.63        1.99      0.59 o 
   2   0  10      754.20      736.32     13.45 o 
   3   0  10      772.42      737.48     11.94 o 
   4   0  10       91.92       78.76      2.14 o 
   5   0  10       66.41       54.88      2.29 o 
   6   0  10       21.28       17.97      1.37 o 
   7   0  10       56.29       55.42      2.33 o 
   8   0  10       77.83       79.26      2.96 o 
   9   0  10        0.76        0.21      0.84 o 
  10   0  10       32.74       34.09      2.42 o 
  11   0  10        1.10        0.95      1.08 o 
  12   0  10       17.88       15.10      2.60 o 
  -8   1  10        0.76        0.17      1.07 o 
  -7   1  10        9.59        6.32      1.31 o 
  -6   1  10       58.37       63.19      3.09 o 
  -5   1  10       41.23       37.47      2.04 o 
  -4   1  10       13.84       13.04      1.42 o 
  -3   1  10        8.91        9.88      1.38 o 
  -2   1  10        0.66        0.63      0.75 o 
  -1   1  10       11.06       11.27      0.95 o 
   0   1  10        0.88        0.82      0.44 o 
   1   1  10       14.38       15.30      0.79 o 
   2   1  10      511.61      513.66      8.48 o 
   3   1  10      655.11      607.18     11.05 o 
   4   1  10       99.31      107.43      3.35 o 
   5   1  10        2.01        0.22      0.49 o 
   6   1  10       50.11       43.98      1.85 o 
   7   1  10       13.08       11.03      1.18 o 
   8   1  10        2.71        3.98      1.68 o 
   9   1  10        0.34       -0.50      0.75 o 
  10   1  10        8.90        9.59      1.43 o 
  11   1  10       31.47       34.59      2.52 o 
  12   1  10        8.57        7.37      1.77 o 
  13   1  10        4.38        4.35      1.42 o 
  -8   2  10        2.81        3.16      1.29 o 
  -7   2  10        1.99        2.08      1.09 o 
  -6   2  10        0.03        0.08      0.92 o 
  -5   2  10       25.31       23.51      1.65 o 
  -4   2  10        0.31        1.27      0.74 o 
  -3   2  10       32.71       34.48      2.86 o 
  -2   2  10        2.84        1.60      0.57 o 
  -1   2  10       12.65       12.70      0.87 o 
   0   2  10      165.54      161.72      2.93 o 
   1   2  10       21.63       19.09      0.73 o 
   2   2  10       31.69       34.20      1.30 o 
   3   2  10     1019.33      969.45     15.76 o 
   4   2  10      169.90      183.34      3.53 o 
   5   2  10       28.99       31.96      1.98 o 
   6   2  10       21.38       19.37      1.29 o 
   7   2  10       19.69       17.52      1.36 o 
   8   2  10        0.74        0.46      0.70 o 
   9   2  10        1.34        2.56      0.89 o 
  10   2  10        0.00        0.16      0.87 o 
  11   2  10        1.37        1.59      1.05 o 
  12   2  10       48.49       55.15      3.29 o 
  13   2  10       22.26       20.38      4.82 o 
  -8   3  10        0.29        1.38      1.23 o 
  -7   3  10        3.94        3.19      1.17 o 
  -6   3  10        1.04        0.55      0.91 o 
  -5   3  10        3.85        3.09      0.91 o 
  -4   3  10        0.52        0.26      0.66 o 
  -3   3  10       12.11       10.09      0.98 o 
  -2   3  10       37.81       36.18      1.47 o 
  -1   3  10       40.03       42.83      1.79 o 
   0   3  10      179.30      172.20      2.97 o 
   1   3  10       56.88       51.17      1.68 o 
   2   3  10      545.17      557.89     11.90 o 
   3   3  10      240.04      232.17      5.82 o 
   4   3  10       90.05       69.56      3.07 o 
   5   3  10       99.45       83.81      2.27 o 
   6   3  10        0.24        0.17      0.53 o 
   7   3  10        2.63        2.16      0.68 o 
   8   3  10        1.64        1.61      1.40 o 
   9   3  10        0.96        0.32      0.70 o 
  10   3  10       21.69       17.01      1.85 o 
  11   3  10        8.80        9.84      1.49 o 
  12   3  10        8.43        8.44      1.99 o 
  13   3  10       20.67       18.67      2.55 o 
  -8   4  10        0.32        0.46      1.21 o 
  -7   4  10        0.67       -0.65      1.01 o 
  -6   4  10        3.11        1.42      0.97 o 
  -5   4  10        0.23        0.03      0.76 o 
  -4   4  10       29.02       30.53      1.71 o 
  -3   4  10       36.04       37.52      1.67 o 
  -2   4  10        6.49        5.45      0.73 o 
  -1   4  10       15.05       12.08      1.59 o 
   0   4  10       74.68       75.39      3.01 o 
   1   4  10       74.86       72.66      2.47 o 
   2   4  10      301.60      314.59      8.13 o 
   3   4  10      234.71      228.20      7.19 o 
   4   4  10        2.74        3.22      0.44 o 
   5   4  10        6.42        8.67      0.85 o 
   6   4  10       29.37       24.17      1.25 o 
   7   4  10        0.15       -0.25      0.55 o 
   8   4  10       33.33       30.66      1.83 o 
   9   4  10       26.00       24.58      1.81 o 
  10   4  10       12.42       11.82      1.45 o 
  11   4  10        9.88        7.43      1.38 o 
  12   4  10        2.12        0.22      1.13 o 
  13   4  10        0.21       -0.91      1.53 o 
  -8   5  10        0.08        1.02      1.26 o 
  -7   5  10        4.64        4.56      1.36 o 
  -6   5  10       39.61       38.34      2.21 o 
  -5   5  10        1.42        1.18      0.82 o 
  -4   5  10       65.66       72.79      2.33 o 
  -3   5  10        4.20        2.29      0.74 o 
  -2   5  10      154.64      150.39      3.14 o 
  -1   5  10        0.16       -0.39      0.39 o 
   0   5  10       60.40       52.71      1.82 o 
   1   5  10      188.43      170.76      4.91 o 
   2   5  10      380.65      406.20     13.48 o 
   3   5  10      258.27      208.61      6.86 o 
   4   5  10      152.17      137.83      3.40 o 
   5   5  10      246.49      202.44      4.26 o 
   6   5  10      368.68      303.99      6.32 o 
   7   5  10       23.34       17.41      1.47 o 
   8   5  10       10.56       12.32      1.22 o 
   9   5  10       16.05       13.70      1.38 o 
  10   5  10       13.23       11.51      2.72 o 
  11   5  10       59.85       56.55      2.84 o 
  12   5  10        0.13       -0.69      1.15 o 
  -8   6  10       19.24       20.76      2.20 o 
  -7   6  10       10.25       12.75      1.55 o 
  -6   6  10       81.83       83.23      2.94 o 
  -5   6  10      141.26      144.11      3.78 o 
  -4   6  10       16.52       17.96      1.56 o 
  -3   6  10      882.43      889.33     13.27 o 
  -2   6  10      701.95      726.13     12.26 o 
  -1   6  10        9.74        9.57      0.82 o 
   0   6  10       34.55       27.64      2.49 o 
   1   6  10      156.31      138.78      4.45 o 
   2   6  10        1.84        1.35      1.58 o 
   3   6  10       68.09       49.25      5.20 o 
   4   6  10        2.06        1.57      0.51 o 
   5   6  10       93.66       73.00      1.98 o 
   6   6  10        5.34        3.12      0.63 o 
   7   6  10        5.93        3.86      0.99 o 
   8   6  10        1.04        0.66      0.65 o 
   9   6  10        5.35        5.03      1.20 o 
  10   6  10        0.21        0.27      0.83 o 
  11   6  10        4.31        2.83      1.20 o 
  12   6  10        1.20        1.06      1.85 o 
  -8   7  10       13.96       10.71      1.86 o 
  -7   7  10        0.02       -0.99      1.03 o 
  -6   7  10       59.64       56.19      4.89 o 
  -5   7  10      172.83      184.59      4.47 o 
  -4   7  10        0.23        0.95      0.75 o 
  -3   7  10      166.67      159.93      4.91 o 
  -2   7  10       67.66       70.48      2.13 o 
  -1   7  10      141.27      124.01      2.89 o 
   0   7  10        7.68       10.01      1.04 o 
   1   7  10      457.97      428.76     10.24 o 
   2   7  10       49.21       40.39      3.23 o 
   3   7  10      120.37      101.06      3.07 o 
   4   7  10       16.73       13.91      1.63 o 
   5   7  10       24.07       17.25      0.99 o 
   6   7  10        2.48        2.27      0.85 o 
   7   7  10        7.23        4.52      0.81 o 
   8   7  10        3.21        2.38      0.80 o 
   9   7  10        0.26        0.41      0.76 o 
  10   7  10        0.02        0.62      0.96 o 
  11   7  10        0.22       -0.29      1.13 o 
  12   7  10        1.04       -0.10      1.32 o 
  -8   8  10        7.03        7.89      2.00 o 
  -7   8  10        0.02        0.85      1.15 o 
  -6   8  10       13.09       13.11      1.52 o 
  -5   8  10        5.72        6.71      1.14 o 
  -4   8  10       72.90       64.21      2.58 o 
  -3   8  10        0.30        0.52      0.72 o 
  -2   8  10      218.38      203.72      4.19 o 
  -1   8  10       51.42       52.11      1.52 o 
   0   8  10       18.19       14.87      1.02 o 
   1   8  10        5.12        3.77      0.58 o 
   2   8  10       16.95       20.26      2.41 o 
   3   8  10        7.46       10.64      3.02 o 
   4   8  10        0.90        1.69      0.70 o 
   5   8  10       11.83        8.56      0.83 o 
   6   8  10        0.79        0.78      0.58 o 
   7   8  10       15.35       16.97      1.34 o 
   8   8  10       74.14       77.97      2.84 o 
   9   8  10        1.35        0.04      0.82 o 
  10   8  10        1.67        2.08      0.96 o 
  11   8  10        9.43        9.62      2.69 o 
  12   8  10        2.49        1.80      1.53 o 
  -7   9  10        6.77        4.63      1.52 o 
  -6   9  10        0.50        1.28      1.07 o 
  -5   9  10        0.02        0.43      0.88 o 
  -4   9  10        6.52        5.26      1.12 o 
  -3   9  10        0.10        0.57      0.74 o 
  -2   9  10        1.12        1.62      0.71 o 
  -1   9  10        6.41        2.78      0.58 o 
   0   9  10        1.12        2.53      0.64 o 
   1   9  10       59.70       57.22      2.10 o 
   2   9  10       90.88       81.56      2.64 o 
   3   9  10       77.15       81.56      2.98 o 
   4   9  10       25.75       24.75      2.49 o 
   5   9  10        1.62        1.41      0.76 o 
   6   9  10        0.44        0.57      0.64 o 
   7   9  10        0.56       -0.38      0.76 o 
   8   9  10        7.51        6.88      1.10 o 
   9   9  10       84.59       86.92      5.35 o 
  10   9  10        2.06        1.31      1.33 o 
  11   9  10       16.74       19.46      2.68 o 
  -7  10  10        1.81        1.48      1.55 o 
  -6  10  10        0.26        0.83      1.20 o 
  -5  10  10        1.22        0.42      1.06 o 
  -4  10  10        4.38        3.93      1.10 o 
  -3  10  10        0.14       -0.48      0.69 o 
  -2  10  10        1.17        1.34      0.86 o 
  -1  10  10        9.32        8.40      0.84 o 
   0  10  10       70.32       75.83      2.25 o 
   1  10  10        1.15        1.25      0.77 o 
   2  10  10        3.04        3.30      0.79 o 
   3  10  10       22.88       24.50      1.80 o 
   4  10  10        0.03        0.05      0.75 o 
   5  10  10        0.18        1.66      1.65 o 
   6  10  10        5.84        7.88      1.40 o 
   7  10  10       39.12       48.93      3.89 o 
   8  10  10        6.02        7.72      1.67 o 
   9  10  10       40.69       45.33      3.53 o 
  10  10  10        0.77       -0.15      1.72 o 
  11  10  10        1.25        1.35      1.65 o 
  -6  11  10        0.38        0.15      1.22 o 
  -5  11  10       23.38       23.28      2.08 o 
  -4  11  10       10.04        9.67      1.65 o 
  -3  11  10        3.24        3.07      1.09 o 
  -2  11  10        5.47        4.16      0.93 o 
  -1  11  10       84.02       86.85      2.33 o 
   0  11  10        4.36        6.13      0.91 o 
   1  11  10       57.45       59.94      2.65 o 
   2  11  10        4.39        5.16      1.65 o 
   3  11  10        5.45        4.12      1.00 o 
   4  11  10        0.10        0.46      0.78 o 
   5  11  10        0.04       -0.66      1.01 o 
   6  11  10       13.44       17.11      2.00 o 
   7  11  10        1.16        1.36      1.19 o 
   8  11  10       56.78       53.82      3.52 o 
   9  11  10       86.24       95.39      5.52 o 
  10  11  10        7.34        8.77      2.15 o 
  -6  12  10        3.99        4.36      1.64 o 
  -5  12  10        0.00        0.66      1.21 o 
  -4  12  10        9.89       11.37      1.58 o 
  -3  12  10       20.87       18.70      1.63 o 
  -2  12  10       31.18       35.61      2.04 o 
  -1  12  10       63.51       69.79      2.21 o 
   0  12  10      101.74      103.00      3.63 o 
   1  12  10      116.62      122.26      4.49 o 
   2  12  10       58.39       61.05      6.39 o 
   3  12  10       76.29       78.21      3.26 o 
   4  12  10        0.12        0.37      0.89 o 
   5  12  10       48.99       45.24      2.95 o 
   6  12  10       19.47       24.42      2.56 o 
   7  12  10        6.58        5.18      1.58 o 
   8  12  10       78.93       87.60     19.14 o 
   9  12  10        2.35        3.95      1.84 o 
  10  12  10        0.22       -1.05      1.83 o 
  -5  13  10       13.81       12.54      2.39 o 
  -4  13  10       28.49       27.49      2.55 o 
  -3  13  10       14.97       12.93      1.55 o 
  -2  13  10       79.65       87.49      3.07 o 
  -1  13  10        5.92        4.63      0.94 o 
   0  13  10       65.06       72.93      2.66 o 
   1  13  10        1.69        2.31      1.10 o 
   2  13  10        2.98        1.25      1.01 o 
   3  13  10       12.88       14.91      1.77 o 
   4  13  10       14.34       15.27      1.85 o 
   5  13  10       63.79       69.74      3.47 o 
   6  13  10        3.84        3.59      1.29 o 
   7  13  10        5.66        4.57      1.74 o 
   8  13  10      109.90      118.77      9.23 o 
   9  13  10        1.06        2.17      2.03 o 
  -4  14  10        5.40        7.22      2.08 o 
  -3  14  10        9.00        7.50      1.42 o 
  -2  14  10       10.29       10.40      1.46 o 
  -1  14  10       11.37       13.87      1.75 o 
   0  14  10        0.00        0.84      0.94 o 
   1  14  10        0.47        0.26      1.06 o 
   2  14  10        5.53        4.69      1.38 o 
   3  14  10       11.15       12.39      1.74 o 
   4  14  10       39.18       46.00      3.13 o 
   5  14  10       15.51       13.68      2.10 o 
   6  14  10        0.11       -1.14      1.14 o 
   7  14  10       10.39        8.23      2.50 o 
   8  14  10        4.33        5.05      2.29 o 
  -2  15  10        4.01        1.84      4.12 o 
  -1  15  10        8.27        7.89      1.26 o 
   0  15  10       16.04       16.03      1.83 o 
   1  15  10        0.44        0.22      1.21 o 
   2  15  10        1.38        0.60      1.21 o 
   3  15  10        1.42        1.33      1.28 o 
   4  15  10       13.14       10.81      2.43 o 
   5  15  10       20.68       23.08      2.80 o 
   6  15  10        0.99       -0.15      1.74 o 
   7  15  10        6.88        9.50      2.62 o 
   0  16  10        3.05        3.29      1.34 o 
   1  16  10        0.02       -1.03      1.31 o 
   2  16  10        8.34        7.89      2.59 o 
   3  16  10        4.09        5.54      2.34 o 
   4  16  10        8.31        8.88      2.60 o 
   5  16  10        0.79        2.02      2.19 o 
  -1 -10  11        7.43        9.25      2.77 o 
   0 -10  11        0.81        1.15      2.16 o 
   1 -10  11       23.95       19.97      2.74 o 
   2 -10  11        0.06       -1.47      1.49 o 
   3 -10  11      105.33      119.33      5.44 o 
   4 -10  11       20.94       28.30      3.79 o 
   5 -10  11       18.65       19.46      3.30 o 
   6 -10  11        0.20       -0.86      1.98 o 
  -2  -9  11        9.22        5.66      2.45 o 
  -1  -9  11        3.58        5.70      1.93 o 
   0  -9  11        5.69        0.31      1.56 o 
   1  -9  11       28.23       30.42      3.15 o 
   2  -9  11       23.80       27.12      2.91 o 
   3  -9  11       16.80       22.33      2.66 o 
   4  -9  11       40.18       42.06      4.33 o 
   5  -9  11        9.60        6.24      2.27 o 
   6  -9  11        2.27        3.44      2.17 o 
   7  -9  11       67.09       89.22      5.92 o 
  -4  -8  11        3.13        0.51      2.09 o 
  -3  -8  11        2.61       -0.62      2.12 o 
  -2  -8  11       11.54        8.83      3.31 o 
  -1  -8  11        3.73        5.15      2.14 o 
   0  -8  11       11.14       10.26      1.47 o 
   1  -8  11        1.57        2.18      1.10 o 
   2  -8  11       31.87       34.30      2.23 o 
   3  -8  11       32.99       36.50      2.29 o 
   4  -8  11       49.81       53.95      2.73 o 
   5  -8  11      189.01      202.27      5.68 o 
   6  -8  11      207.08      212.16     10.52 o 
   7  -8  11       81.82       93.68      5.95 o 
   8  -8  11      163.31      188.23      8.75 o 
  -4  -7  11        8.60        5.17      1.95 o 
  -3  -7  11      102.46      113.22      5.33 o 
  -2  -7  11        0.73       -0.09      1.40 o 
  -1  -7  11       23.97       24.94      1.96 o 
   0  -7  11       25.04       19.71      1.76 o 
   1  -7  11       14.23       15.87      1.59 o 
   2  -7  11        1.71        1.08      0.95 o 
   3  -7  11       33.32       35.00      2.11 o 
   4  -7  11        0.51        0.80      1.31 o 
   5  -7  11      138.28      144.56      4.44 o 
   6  -7  11        8.15       13.66      1.69 o 
   7  -7  11        0.12       -1.10      1.10 o 
   8  -7  11       92.56       99.82      6.59 o 
   9  -7  11       25.96       17.25      3.19 o 
  -5  -6  11        3.17        1.40      2.29 o 
  -4  -6  11        4.03        5.09      1.78 o 
  -3  -6  11       27.79       25.01      2.09 o 
  -2  -6  11        2.28        0.68      0.99 o 
  -1  -6  11       38.52       39.92      3.86 o 
   0  -6  11        0.15        0.01      0.98 o 
   1  -6  11        3.65        5.03      1.44 o 
   2  -6  11        0.04        1.42      1.21 o 
   3  -6  11       41.53       44.76      2.75 o 
   4  -6  11        0.55        0.45      1.01 o 
   5  -6  11      124.46      120.64      4.95 o 
   6  -6  11       28.92       34.54      2.99 o 
   7  -6  11       19.39       19.39      1.85 o 
   8  -6  11       45.63       45.26      2.71 o 
   9  -6  11       24.61       27.29      2.43 o 
  10  -6  11        0.02       -1.12      1.85 o 
  -6  -5  11        2.33        4.24      2.48 o 
  -5  -5  11        9.90        7.55      1.99 o 
  -4  -5  11       30.45       34.35      2.32 o 
  -3  -5  11       18.60       18.97      2.91 o 
  -2  -5  11        6.74        8.18      1.49 o 
  -1  -5  11        9.06        6.90      1.37 o 
   0  -5  11       10.10       10.28      1.51 o 
   1  -5  11        0.41        0.77      0.93 o 
   2  -5  11        2.03        0.52      0.89 o 
   3  -5  11       64.95       67.07      3.36 o 
   4  -5  11       12.92       14.80      1.89 o 
   5  -5  11       20.30       23.26      2.32 o 
   6  -5  11       32.75       33.16      2.85 o 
   7  -5  11       12.17       14.71      2.02 o 
   8  -5  11       63.39       71.64      3.76 o 
   9  -5  11       26.06       27.79      2.22 o 
  10  -5  11        5.86        2.86      1.23 o 
  11  -5  11        0.39       -1.94      1.94 o 
  -6  -4  11        1.98        0.97      1.77 o 
  -5  -4  11        4.44        4.27      1.31 o 
  -4  -4  11        3.52        1.87      1.66 o 
  -3  -4  11        0.01       -0.26      1.17 o 
  -2  -4  11       48.69       46.80      2.85 o 
  -1  -4  11        1.48        2.44      0.99 o 
   0  -4  11        0.03        0.32      0.90 o 
   1  -4  11       28.08       22.54      1.89 o 
   2  -4  11       66.91       71.57      2.86 o 
   3  -4  11       13.30       15.61      1.58 o 
   4  -4  11       80.41       96.31      4.89 o 
   5  -4  11       17.75       17.41      1.95 o 
   6  -4  11        3.23        3.25      1.19 o 
   7  -4  11        9.52        7.88      1.53 o 
   8  -4  11       13.50       17.45      2.08 o 
   9  -4  11       26.74       23.92      2.25 o 
  10  -4  11        9.16        8.81      1.70 o 
  11  -4  11        3.18        2.13      1.27 o 
  -7  -3  11        0.52       -1.81      1.81 o 
  -6  -3  11        4.42        4.44      1.27 o 
  -5  -3  11       43.62       46.90      3.24 o 
  -4  -3  11        1.46       -0.29      1.43 o 
  -3  -3  11        2.45        2.01      1.15 o 
  -2  -3  11        9.44        6.41      1.29 o 
  -1  -3  11      107.43      111.53      3.75 o 
   0  -3  11       54.03       60.29      2.60 o 
   1  -3  11        8.18        9.21      1.33 o 
   2  -3  11       83.84       71.11      2.73 o 
   3  -3  11        0.02        0.74      0.68 o 
   4  -3  11       39.83       46.70      2.33 o 
   5  -3  11       19.03       22.38      4.41 o 
   6  -3  11        8.04        9.50      1.45 o 
   7  -3  11        0.45        2.35      1.63 o 
   8  -3  11        9.35        7.65      1.34 o 
   9  -3  11        0.09        0.01      1.00 o 
  10  -3  11        0.89        0.20      1.13 o 
  11  -3  11       18.66       20.33      2.28 o 
  -7  -2  11        1.51        0.92      1.22 o 
  -6  -2  11        7.42        9.78      1.65 o 
  -5  -2  11       24.22       25.38      2.26 o 
  -4  -2  11       10.91        9.64      2.07 o 
  -3  -2  11        5.76        4.49      2.07 o 
  -2  -2  11       28.77       26.06      2.06 o 
  -1  -2  11      105.78       96.17      3.36 o 
   0  -2  11       39.03       36.39      2.16 o 
   1  -2  11      151.60      153.13      4.19 o 
   2  -2  11        6.54        7.72      1.09 o 
   3  -2  11      178.49      170.05      4.39 o 
   4  -2  11       38.88       42.96      2.03 o 
   5  -2  11       16.98       23.34      1.93 o 
   6  -2  11       31.89       33.99      2.37 o 
   7  -2  11       24.55       27.77      1.99 o 
   8  -2  11       17.18       17.35      1.69 o 
   9  -2  11       49.89       56.07      2.95 o 
  10  -2  11        4.14        4.12      1.31 o 
  11  -2  11       33.29       41.14      2.95 o 
  12  -2  11       10.05       11.70      2.94 o 
  -7  -1  11        1.54        0.85      1.19 o 
  -6  -1  11        1.83        0.88      1.24 o 
  -5  -1  11       75.28       76.99      3.29 o 
  -4  -1  11       44.21       43.68      2.52 o 
  -3  -1  11       22.20       22.93      1.78 o 
  -2  -1  11        9.94        8.32      1.15 o 
  -1  -1  11      108.35      106.24      4.04 o 
   0  -1  11      949.25      963.28     17.91 o 
   1  -1  11     1627.22     1566.26     27.76 o 
   2  -1  11       71.92       66.66      5.63 o 
   3  -1  11      232.56      260.16      8.03 o 
   4  -1  11      131.76      119.17      3.30 o 
   5  -1  11       59.81       65.02      2.73 o 
   6  -1  11       48.29       45.02      3.44 o 
   7  -1  11        0.09        0.41      0.74 o 
   8  -1  11       18.60       20.03      1.76 o 
   9  -1  11        5.48        2.85      1.45 o 
  10  -1  11        5.39        2.74      1.15 o 
  11  -1  11       29.90       27.94      2.97 o 
  12  -1  11        0.72        2.11      1.55 o 
  -8   0  11       37.48       34.21      4.59 o 
  -7   0  11        4.93        5.64      1.44 o 
  -6   0  11       29.43       30.81      2.16 o 
  -5   0  11        2.31        1.89      0.96 o 
  -4   0  11        2.74        2.24      0.88 o 
  -3   0  11       13.55       13.11      1.34 o 
  -2   0  11        0.53        1.29      0.66 o 
  -1   0  11        0.36        0.40      0.55 o 
   0   0  11      248.64      246.64      5.66 o 
   1   0  11        2.86        1.66      0.70 o 
   2   0  11      213.78      192.20      4.46 o 
   3   0  11       88.82       82.00      2.70 o 
   4   0  11      133.26      119.70      3.16 o 
   5   0  11        6.24        6.86      0.92 o 
   6   0  11       31.43       32.56      3.21 o 
   7   0  11        5.28        6.38      1.02 o 
   8   0  11       42.03       45.46      2.27 o 
   9   0  11        6.65        5.17      1.18 o 
  10   0  11        3.32        2.89      1.15 o 
  11   0  11       10.36        8.08      2.32 o 
  12   0  11        8.08        8.33      2.38 o 
  -8   1  11        9.27        9.24      2.08 o 
  -7   1  11        2.63        3.00      1.31 o 
  -6   1  11        1.16        0.43      0.96 o 
  -5   1  11        0.11       -0.15      0.83 o 
  -4   1  11        1.89        0.26      0.79 o 
  -3   1  11        4.83        5.41      0.84 o 
  -2   1  11       19.94       17.79      1.22 o 
  -1   1  11        0.42        0.57      0.52 o 
   0   1  11      182.74      186.26      3.50 o 
   1   1  11      684.52      646.75     10.31 o 
   2   1  11        4.81        3.70      0.80 o 
   3   1  11       20.07       12.68      0.98 o 
   4   1  11       13.68       13.55      1.37 o 
   5   1  11        0.01       -0.22      0.51 o 
   6   1  11        2.97        5.15      0.85 o 
   7   1  11        0.05        0.71      0.64 o 
   8   1  11       22.38       19.61      1.64 o 
   9   1  11       65.77       67.61      4.20 o 
  10   1  11       54.58       57.85      2.83 o 
  11   1  11       25.52       20.06      3.09 o 
  12   1  11       95.24       92.78      4.00 o 
  -8   2  11        0.47        0.68      1.60 o 
  -7   2  11        5.31        3.55      1.25 o 
  -6   2  11        0.40        0.73      1.01 o 
  -5   2  11        3.02        2.28      0.93 o 
  -4   2  11        3.56        3.06      0.89 o 
  -3   2  11        0.46        0.39      0.62 o 
  -2   2  11      108.73      116.09      3.64 o 
  -1   2  11        0.01       -0.34      0.49 o 
   0   2  11       19.85       21.16      1.05 o 
   1   2  11      175.57      160.99      2.90 o 
   2   2  11       60.85       64.33      1.73 o 
   3   2  11       10.79       11.23      0.75 o 
   4   2  11       61.18       58.99      1.76 o 
   5   2  11        1.27        0.53      0.76 o 
   6   2  11        3.02        3.24      0.71 o 
   7   2  11        3.01        1.93      0.72 o 
   8   2  11        0.40       -0.44      0.68 o 
   9   2  11        0.07        0.94      0.86 o 
  10   2  11       27.68       25.90      2.05 o 
  11   2  11       32.70       33.07      2.45 o 
  12   2  11        9.85        9.66      1.68 o 
  -8   3  11        0.08        0.23      1.55 o 
  -7   3  11        3.56        3.00      1.27 o 
  -6   3  11        3.70        1.60      1.05 o 
  -5   3  11       20.56       20.54      1.64 o 
  -4   3  11        3.77        3.11      0.87 o 
  -3   3  11       13.51       14.31      1.18 o 
  -2   3  11       74.41       81.14      2.22 o 
  -1   3  11       85.83       86.84      2.27 o 
   0   3  11      197.00      202.60      3.56 o 
   1   3  11      433.14      415.54      7.74 o 
   2   3  11      180.51      157.45      3.42 o 
   3   3  11      105.64       91.41      2.29 o 
   4   3  11        6.19        7.50      0.90 o 
   5   3  11        2.69        2.94      0.59 o 
   6   3  11       20.24       20.45      1.29 o 
   7   3  11        0.02       -0.27      0.61 o 
   8   3  11       32.73       30.54      1.89 o 
   9   3  11       14.64       12.96      1.45 o 
  10   3  11       22.42       20.83      1.85 o 
  11   3  11       13.77       12.18      1.60 o 
  12   3  11      102.57      118.18      4.42 o 
  -8   4  11        5.85        3.57      1.79 o 
  -7   4  11        3.49        1.88      1.24 o 
  -6   4  11       34.91       34.53      2.71 o 
  -5   4  11       13.04       14.32      1.43 o 
  -4   4  11       48.67       50.18      2.26 o 
  -3   4  11        0.05        0.38      0.63 o 
  -2   4  11        0.44       -0.24      0.55 o 
  -1   4  11        0.00       -0.39      0.45 o 
   0   4  11       21.10       20.31      0.85 o 
   1   4  11        6.61        8.05      0.81 o 
   2   4  11        0.05       -0.50      0.74 o 
   3   4  11       16.46        8.36      1.25 o 
   4   4  11      199.04      154.15      3.72 o 
   5   4  11        4.89        4.32      0.66 o 
   6   4  11       96.22       83.04      2.62 o 
   7   4  11      109.98       93.81      2.85 o 
   8   4  11       56.30       51.36      2.91 o 
   9   4  11        1.82        1.62      0.84 o 
  10   4  11        3.44        2.49      1.04 o 
  11   4  11       27.62       34.76      5.39 o 
  12   4  11        4.18        2.37      1.43 o 
  -8   5  11        1.91        0.58      1.61 o 
  -7   5  11        4.73        6.00      1.39 o 
  -6   5  11        2.58        1.41      1.02 o 
  -5   5  11      118.04      122.67      3.47 o 
  -4   5  11      165.87      165.10      3.88 o 
  -3   5  11        5.47        6.21      1.45 o 
  -2   5  11        5.58        6.10      0.81 o 
  -1   5  11      214.90      209.31      4.37 o 
   0   5  11      253.37      258.20      4.94 o 
   1   5  11      247.30      211.50      5.04 o 
   2   5  11       57.48       53.33      2.60 o 
   3   5  11      313.12      263.14      7.06 o 
   4   5  11      227.27      175.95      6.17 o 
   5   5  11        0.38       -0.56      0.76 o 
   6   5  11        4.22        4.72      0.74 o 
   7   5  11        0.51        0.85      0.65 o 
   8   5  11       12.49        8.62      1.11 o 
   9   5  11      112.21       96.16      3.24 o 
  10   5  11        1.80        1.74      0.94 o 
  11   5  11       60.13       63.21      4.89 o 
  12   5  11        2.61        4.12      1.37 o 
  -7   6  11       67.12       70.16      3.25 o 
  -6   6  11       18.05       17.73      1.66 o 
  -5   6  11      410.99      419.87     10.92 o 
  -4   6  11      261.64      281.35      5.77 o 
  -3   6  11       21.85       23.32      1.66 o 
  -2   6  11        0.01        0.23      0.66 o 
  -1   6  11       23.44       23.97      1.29 o 
   0   6  11       48.96       48.95      1.40 o 
   1   6  11       17.53       11.93      1.52 o 
   2   6  11       12.90       10.04      1.89 o 
   3   6  11       64.65       47.04      5.33 o 
   4   6  11        4.48        3.01      1.30 o 
   5   6  11       31.53       25.30      2.03 o 
   6   6  11        0.17        1.02      0.51 o 
   7   6  11        7.64        4.33      0.77 o 
   8   6  11        1.01        0.91      0.77 o 
   9   6  11        0.74       -0.73      0.73 o 
  10   6  11        0.86       -0.08      0.89 o 
  11   6  11        9.16        5.21      1.34 o 
  12   6  11        0.17       -1.09      1.18 o 
  -7   7  11       19.43       21.15      1.97 o 
  -6   7  11        4.99        5.46      1.27 o 
  -5   7  11        9.06        7.86      1.24 o 
  -4   7  11       12.49       13.69      1.82 o 
  -3   7  11        1.70        0.81      0.72 o 
  -2   7  11        0.41        0.66      0.69 o 
  -1   7  11      394.38      375.96      6.43 o 
   0   7  11        4.71        3.27      1.07 o 
   1   7  11       57.42       48.86      2.83 o 
   2   7  11        5.00        2.78      1.08 o 
   3   7  11        1.45        0.83      1.69 o 
   4   7  11        2.29        0.87      0.50 o 
   5   7  11        0.72        1.33      0.44 o 
   6   7  11        4.16        2.83      0.61 o 
   7   7  11        0.05        0.20      0.56 o 
   8   7  11        0.14        0.03      0.63 o 
   9   7  11        2.54        1.65      0.89 o 
  10   7  11        0.32        0.16      0.91 o 
  11   7  11        0.27       -0.63      1.05 o 
  12   7  11        8.02        6.30      1.67 o 
  -7   8  11        5.30        6.99      2.30 o 
  -6   8  11       10.32        8.44      1.39 o 
  -5   8  11        0.10       -0.83      0.83 o 
  -4   8  11       52.33       54.75      2.45 o 
  -3   8  11       25.01       26.61      1.99 o 
  -2   8  11       20.22       20.15      1.38 o 
  -1   8  11       32.02       34.73      1.55 o 
   0   8  11        0.10       -0.23      0.60 o 
   1   8  11        0.47        0.59      0.45 o 
   2   8  11        5.96        6.26      2.16 o 
   3   8  11        7.17        5.56      2.36 o 
   4   8  11        1.59        1.10      0.65 o 
   5   8  11       33.99       35.92      1.41 o 
   6   8  11      107.95      110.21      3.01 o 
   7   8  11       24.14       20.58      2.22 o 
   8   8  11        0.01        0.85      0.71 o 
   9   8  11       35.96       38.98      3.05 o 
  10   8  11        9.63        8.12      1.45 o 
  11   8  11        0.26       -0.23      1.12 o 
  12   8  11        4.26        2.12      1.96 o 
  -7   9  11        0.16       -0.47      1.38 o 
  -6   9  11        5.90        6.96      1.40 o 
  -5   9  11        0.50       -0.25      0.93 o 
  -4   9  11        0.07        0.65      1.32 o 
  -3   9  11        0.38       -0.51      0.79 o 
  -2   9  11        2.75        3.48      0.86 o 
  -1   9  11       11.10       11.12      1.30 o 
   0   9  11       59.16       55.98      1.84 o 
   1   9  11       59.23       57.73      2.11 o 
   2   9  11       10.88        9.93      0.93 o 
   3   9  11        0.08        0.03      0.49 o 
   4   9  11        0.22        0.37      0.63 o 
   5   9  11        0.12        0.29      0.52 o 
   6   9  11        0.37       -0.54      0.54 o 
   7   9  11       63.55       64.24      3.42 o 
   8   9  11        0.42        0.55      0.80 o 
   9   9  11       18.68       18.16      1.73 o 
  10   9  11        3.02        3.20      1.48 o 
  11   9  11        8.02        7.63      1.65 o 
  -6  10  11        0.60        0.63      1.37 o 
  -5  10  11        0.62        0.76      1.11 o 
  -4  10  11        1.02        0.49      0.94 o 
  -3  10  11       25.20       20.82      1.60 o 
  -2  10  11       43.39       43.03      2.00 o 
  -1  10  11        9.86        9.63      0.90 o 
   0  10  11        0.03        0.00      0.58 o 
   1  10  11        3.12        2.98      0.79 o 
   2  10  11        5.84        5.86      0.93 o 
   3  10  11        3.89        4.92      0.89 o 
   4  10  11        0.31        0.20      0.87 o 
   5  10  11       33.43       54.72      5.50 o 
   6  10  11        1.85        1.26      1.05 o 
   7  10  11      221.66      258.38      8.13 o 
   8  10  11        0.82        1.32      0.90 o 
   9  10  11       56.30       54.72      2.70 o 
  10  10  11        0.06        0.41      1.13 o 
  11  10  11       11.56       10.14      1.82 o 
  -6  11  11        5.16        4.29      1.66 o 
  -5  11  11       14.07       12.10      1.69 o 
  -4  11  11        0.04       -0.61      0.99 o 
  -3  11  11       59.27       57.12      2.83 o 
  -2  11  11       68.80       76.09      2.66 o 
  -1  11  11      101.02      103.22      2.82 o 
   0  11  11        0.42        0.14      0.66 o 
   1  11  11        0.07       -0.39      0.68 o 
   2  11  11        1.61        0.80      0.83 o 
   3  11  11        8.51       10.00      2.31 o 
   4  11  11       11.04       16.45      4.23 o 
   5  11  11        0.94        2.11      1.06 o 
   6  11  11       27.85       28.58      2.86 o 
   7  11  11      114.54      134.83      5.38 o 
   8  11  11        9.08        9.50      1.85 o 
   9  11  11       56.08       64.33      4.03 o 
  10  11  11        0.40        0.21      1.59 o 
  -5  12  11        1.37       -0.29      1.51 o 
  -4  12  11       31.53       29.90      2.30 o 
  -3  12  11        8.22        6.80      1.22 o 
  -2  12  11       60.71       57.57      2.54 o 
  -1  12  11       37.89       37.89      1.79 o 
   0  12  11       37.84       46.87      2.13 o 
   1  12  11       71.84       74.70      3.98 o 
   2  12  11        3.14        3.21      1.07 o 
   3  12  11        6.65        5.38      1.17 o 
   4  12  11        5.55        6.87      1.34 o 
   5  12  11        6.30        4.39      1.25 o 
   6  12  11      269.79      291.86     17.41 o 
   7  12  11        3.60        2.61      1.40 o 
   8  12  11        3.54        2.73      1.55 o 
   9  12  11        7.09        6.63      1.89 o 
  -4  13  11       42.50       51.29      3.32 o 
  -3  13  11       17.98       18.43      1.75 o 
  -2  13  11       22.98       23.58      2.32 o 
  -1  13  11       11.29       12.46      1.16 o 
   0  13  11        0.47        0.50      0.82 o 
   1  13  11        0.21        0.18      0.91 o 
   2  13  11        0.39        0.76      1.08 o 
   3  13  11       62.36       65.70      3.29 o 
   4  13  11        2.24        0.56      1.08 o 
   5  13  11        9.68        7.99      1.51 o 
   6  13  11       40.13       41.52      2.89 o 
   7  13  11       13.49       11.53      2.05 o 
   8  13  11        0.21       -1.27      1.41 o 
   9  13  11       22.94       26.96      3.59 o 
  -3  14  11        1.08        0.21      1.44 o 
  -2  14  11        5.70        5.01      1.24 o 
  -1  14  11        0.10       -0.20      0.92 o 
   0  14  11        2.70        2.18      1.01 o 
   1  14  11       14.49       16.21      3.47 o 
   2  14  11       23.54       20.61      2.16 o 
   3  14  11        0.25        0.32      1.13 o 
   4  14  11        1.64        2.25      1.25 o 
   5  14  11       23.44       20.84      2.22 o 
   6  14  11       53.80       52.00      3.21 o 
   7  14  11        0.73        0.88      1.67 o 
   8  14  11        5.86        5.71      2.29 o 
  -2  15  11        6.98        9.17      2.04 o 
  -1  15  11        0.28        1.06      1.38 o 
   0  15  11        4.46        2.92      1.12 o 
   1  15  11        0.52        0.58      0.97 o 
   2  15  11       23.30       20.19      2.99 o 
   3  15  11       12.45       12.68      1.93 o 
   4  15  11        1.77       -0.13      1.23 o 
   5  15  11        0.14       -0.19      1.77 o 
   6  15  11        7.72        6.16      2.28 o 
   1  16  11        0.82        0.19      1.42 o 
   2  16  11        0.11        1.02      2.01 o 
   3  16  11        0.11        0.70      1.94 o 
   4  16  11        0.14        0.48      1.87 o 
  -1  -9  12        1.35        2.18      2.39 o 
   0  -9  12        2.14        2.91      2.29 o 
   1  -9  12       47.30       53.56      4.60 o 
   2  -9  12       75.49       81.76      4.67 o 
   3  -9  12       11.24       12.24      4.52 o 
   4  -9  12       19.66       10.66      2.87 o 
   5  -9  12      139.99      168.85      8.42 o 
   6  -9  12       71.26       83.42      5.86 o 
  -2  -8  12       15.18       12.95      2.97 o 
  -1  -8  12        1.57       -0.41      1.65 o 
   0  -8  12        9.85       10.46      1.60 o 
   1  -8  12       29.81       30.93      2.24 o 
   2  -8  12        5.90        6.03      1.38 o 
   3  -8  12      165.60      188.25      5.55 o 
   4  -8  12       68.18       69.32      4.17 o 
   5  -8  12       42.10       49.34      3.09 o 
   6  -8  12      169.25      189.68      5.63 o 
   7  -8  12        0.04       -0.71      2.05 o 
  -3  -7  12       20.76       13.89      3.07 o 
  -2  -7  12       12.11       11.83      1.69 o 
  -1  -7  12       12.03        9.67      1.52 o 
   0  -7  12        7.96        9.16      1.44 o 
   1  -7  12        5.71        6.83      1.58 o 
   2  -7  12        1.05        2.51      1.30 o 
   3  -7  12       78.95       84.47      4.84 o 
   4  -7  12       42.59       52.80      3.89 o 
   5  -7  12        0.04        3.57      1.60 o 
   6  -7  12       26.19       27.97      2.31 o 
   7  -7  12       70.38       84.47      3.68 o 
   8  -7  12       23.01       24.94      2.27 o 
  -4  -6  12        0.01        2.74      2.46 o 
  -3  -6  12       16.91       18.22      1.89 o 
  -2  -6  12        0.76       -0.26      1.32 o 
  -1  -6  12        0.04       -0.91      1.13 o 
   0  -6  12        0.56       -0.25      1.07 o 
   1  -6  12       70.78       65.36      3.54 o 
   2  -6  12        1.98        2.99      1.89 o 
   3  -6  12       27.47       26.20      2.31 o 
   4  -6  12        0.08        1.54      1.35 o 
   5  -6  12       11.02        9.44      2.08 o 
   6  -6  12      144.68      149.76      5.83 o 
   7  -6  12        8.70       13.78      2.19 o 
   8  -6  12        2.86        1.02      1.52 o 
   9  -6  12        2.52        1.88      2.04 o 
  -5  -5  12        6.41        4.29      2.59 o 
  -4  -5  12        2.20        0.75      1.22 o 
  -3  -5  12        0.41       -0.79      1.18 o 
  -2  -5  12       14.24       12.23      2.38 o 
  -1  -5  12        2.58        2.27      1.21 o 
   0  -5  12        3.94        2.21      1.15 o 
   1  -5  12       10.94       13.47      2.19 o 
   2  -5  12       36.35       45.20      2.79 o 
   3  -5  12        3.96        5.52      1.37 o 
   4  -5  12       35.18       40.05      3.07 o 
   5  -5  12       18.56       18.04      2.20 o 
   6  -5  12        4.49        4.45      1.46 o 
   7  -5  12        6.85        9.51      1.82 o 
   8  -5  12        6.73        1.69      1.44 o 
   9  -5  12        8.82        9.51      2.00 o 
  10  -5  12       13.22       10.55      2.93 o 
  -5  -4  12        0.51        0.71      1.25 o 
  -4  -4  12       27.44       27.51      3.66 o 
  -3  -4  12        5.26        5.32      1.73 o 
  -2  -4  12        0.00       -0.98      0.98 o 
  -1  -4  12        1.42        0.59      1.02 o 
   0  -4  12        0.91       -0.15      1.43 o 
   1  -4  12        0.19       -0.80      0.80 o 
   2  -4  12       14.52       17.99      3.13 o 
   3  -4  12       25.69       27.08      2.06 o 
   4  -4  12        0.08        0.06      1.01 o 
   5  -4  12       19.23       17.07      2.51 o 
   6  -4  12       34.41       36.55      2.85 o 
   7  -4  12       40.20       39.53      3.01 o 
   8  -4  12       10.93        9.42      1.84 o 
   9  -4  12        0.43        3.27      1.48 o 
  10  -4  12       13.98       18.26      5.06 o 
  11  -4  12        0.07       -0.44      1.57 o 
  -6  -3  12        0.16        0.62      1.49 o 
  -5  -3  12        6.83        4.98      1.69 o 
  -4  -3  12        0.32       -0.81      1.26 o 
  -3  -3  12       35.53       35.98      2.88 o 
  -2  -3  12       13.95       14.03      1.78 o 
  -1  -3  12       38.63       35.88      2.87 o 
   0  -3  12       56.20       54.32      2.79 o 
   1  -3  12       20.23       17.01      1.96 o 
   2  -3  12       44.23       53.72      2.53 o 
   3  -3  12        1.03        2.04      0.87 o 
   4  -3  12       22.63       30.62      2.06 o 
   5  -3  12        7.40        4.07      2.10 o 
   6  -3  12       40.87       38.57      3.87 o 
   7  -3  12       22.45       22.19      2.19 o 
   8  -3  12        0.07        1.02      1.14 o 
   9  -3  12       70.69       78.74      3.95 o 
  10  -3  12      143.77      158.00      5.27 o 
  11  -3  12        1.40        1.12      1.36 o 
  -6  -2  12        0.02       -0.92      1.44 o 
  -5  -2  12        0.72       -0.25      1.32 o 
  -4  -2  12       15.06       12.93      3.83 o 
  -3  -2  12      158.69      162.89      5.17 o 
  -2  -2  12      169.52      171.25      7.44 o 
  -1  -2  12      254.44      247.03     14.10 o 
   0  -2  12       91.60       91.25      3.31 o 
   1  -2  12      330.22      318.60      7.25 o 
   2  -2  12       90.09       90.27      3.11 o 
   3  -2  12        9.75       11.91      1.33 o 
   4  -2  12        6.74        6.46      1.06 o 
   5  -2  12        6.07        5.71      1.14 o 
   6  -2  12       15.86       15.38      1.73 o 
   7  -2  12       25.39       26.00      2.23 o 
   8  -2  12        0.28        0.05      1.01 o 
   9  -2  12       45.97       53.21      3.09 o 
  10  -2  12        0.66        0.07      1.11 o 
  11  -2  12        4.10        3.69      1.60 o 
  -7  -1  12       25.59       24.74      7.02 o 
  -6  -1  12       13.91       12.13      1.86 o 
  -5  -1  12        6.86        4.84      1.41 o 
  -4  -1  12        4.90        3.99      1.46 o 
  -3  -1  12       13.96        9.97      1.53 o 
  -2  -1  12      396.55      386.09      8.81 o 
  -1  -1  12      473.85      463.69     16.78 o 
   0  -1  12      127.20      129.56      3.88 o 
   1  -1  12       22.29       28.00      1.85 o 
   2  -1  12       20.89       16.50      1.43 o 
   3  -1  12       10.56       13.31      1.84 o 
   4  -1  12       48.53       47.58      2.86 o 
   5  -1  12        5.03        7.73      1.22 o 
   6  -1  12       33.00       30.36      3.02 o 
   7  -1  12        3.36        3.27      1.02 o 
   8  -1  12       16.21       15.50      2.14 o 
   9  -1  12       24.14       23.10      2.02 o 
  10  -1  12       16.22       15.21      1.82 o 
  11  -1  12       24.63       25.84      3.00 o 
  12  -1  12       32.08       35.68      3.58 o 
  -7   0  12        0.01        1.11      1.92 o 
  -6   0  12        0.35        0.71      1.15 o 
  -5   0  12        3.34        2.85      1.10 o 
  -4   0  12        4.62        2.97      0.98 o 
  -3   0  12        5.88        5.35      1.01 o 
  -2   0  12       76.52       74.71      2.60 o 
  -1   0  12      147.14      149.01      5.62 o 
   0   0  12       81.23       79.68      2.81 o 
   1   0  12       25.33       30.15      1.86 o 
   2   0  12      172.75      149.47      4.78 o 
   3   0  12        5.83        4.26      0.85 o 
   4   0  12        3.86        4.80      0.94 o 
   5   0  12        9.04        8.22      1.29 o 
   6   0  12       49.41       51.22      2.28 o 
   7   0  12       44.05       46.86      2.47 o 
   8   0  12       15.91       15.08      1.54 o 
   9   0  12       44.29       43.79      2.69 o 
  10   0  12       26.94       24.62      2.15 o 
  11   0  12      135.83      137.61      4.90 o 
  12   0  12       43.26       42.09      3.48 o 
  -7   1  12        0.97        0.53      1.33 o 
  -6   1  12        0.36       -0.08      1.09 o 
  -5   1  12        0.29       -0.48      0.95 o 
  -4   1  12       39.87       40.49      2.17 o 
  -3   1  12        1.00        0.82      0.90 o 
  -2   1  12       49.44       47.18      1.98 o 
  -1   1  12      265.56      262.55      4.83 o 
   0   1  12       61.80       56.20      1.92 o 
   1   1  12       20.75       16.27      1.74 o 
   2   1  12        1.28        1.00      0.64 o 
   3   1  12        2.98        3.16      0.70 o 
   4   1  12        3.75        3.49      0.78 o 
   5   1  12        0.01        0.17      0.62 o 
   6   1  12       30.97       23.60      1.63 o 
   7   1  12       82.50       86.33      2.94 o 
   8   1  12       63.97       70.74      2.84 o 
   9   1  12       64.86       62.65      3.41 o 
  10   1  12       97.83      104.18      3.82 o 
  11   1  12       25.52       29.40      3.52 o 
  12   1  12        0.81        3.00      1.48 o 
  -7   2  12        1.03        1.22      1.37 o 
  -6   2  12        5.91        6.11      1.91 o 
  -5   2  12        0.65        1.22      0.96 o 
  -4   2  12       45.23       49.82      2.36 o 
  -3   2  12       33.03       29.41      1.75 o 
  -2   2  12       39.61       36.81      2.24 o 
  -1   2  12        0.30        0.50      0.56 o 
   0   2  12        1.98        1.03      0.54 o 
   1   2  12        1.01        0.87      0.50 o 
   2   2  12       66.79       61.86      1.91 o 
   3   2  12       13.82        9.21      0.82 o 
   4   2  12       15.06       15.27      1.13 o 
   5   2  12        2.27        2.78      0.71 o 
   6   2  12        1.49        0.29      0.60 o 
   7   2  12        0.11       -0.49      0.70 o 
   8   2  12        0.53       -0.14      0.72 o 
   9   2  12       15.46       13.33      1.52 o 
  10   2  12      133.27      138.32      4.70 o 
  11   2  12       75.56       84.07      3.58 o 
  12   2  12        3.43        1.50      1.33 o 
  -7   3  12       11.94       14.92      2.18 o 
  -6   3  12        5.20        1.35      1.14 o 
  -5   3  12        1.86        0.50      0.93 o 
  -4   3  12       11.55       12.77      1.37 o 
  -3   3  12       41.31       39.22      2.14 o 
  -2   3  12       61.33       61.06      2.04 o 
  -1   3  12      259.59      263.38      4.74 o 
   0   3  12       99.70       93.98      2.17 o 
   1   3  12       32.39       32.00      1.07 o 
   2   3  12       63.54       58.23      1.73 o 
   3   3  12        0.45        0.67      0.62 o 
   4   3  12       95.86       86.80      3.56 o 
   5   3  12       13.28       13.43      2.47 o 
   6   3  12       17.00       17.29      1.48 o 
   7   3  12        1.81        2.12      0.76 o 
   8   3  12       27.48       29.02      2.20 o 
   9   3  12        1.01        0.91      0.86 o 
  10   3  12      119.39      135.73      7.35 o 
  11   3  12       25.90       28.90      2.29 o 
  12   3  12        8.10        8.40      4.20 o 
  -7   4  12        0.38        0.03      1.60 o 
  -6   4  12       50.46       54.50      3.17 o 
  -5   4  12        0.11       -0.32      0.87 o 
  -4   4  12        4.29        4.87      0.99 o 
  -3   4  12       35.44       36.28      2.37 o 
  -2   4  12        1.99        1.74      0.71 o 
  -1   4  12       39.84       40.99      1.52 o 
   0   4  12        8.02        8.47      0.84 o 
   1   4  12       71.55       60.24      1.84 o 
   2   4  12      296.64      246.56      6.58 o 
   3   4  12        6.19        2.86      1.06 o 
   4   4  12      113.14       91.99      3.38 o 
   5   4  12      152.99      129.40      3.30 o 
   6   4  12      102.21       90.01      6.51 o 
   7   4  12       43.77       36.72      1.74 o 
   8   4  12        1.45        1.47      1.05 o 
   9   4  12      122.48      147.60      4.31 o 
  10   4  12        0.06       -0.85      0.85 o 
  11   4  12       14.20       16.71      2.48 o 
  12   4  12       11.41       11.91      2.33 o 
  -7   5  12      144.78      156.09      5.48 o 
  -6   5  12       90.00       94.96      3.34 o 
  -5   5  12        7.72        8.46      1.22 o 
  -4   5  12       10.93        9.08      2.00 o 
  -3   5  12      143.51      137.13      3.34 o 
  -2   5  12       91.69       92.53      2.47 o 
  -1   5  12      103.57       94.87      2.30 o 
   0   5  12       13.86       13.25      0.89 o 
   1   5  12      228.36      207.55      4.51 o 
   2   5  12       31.08       24.55      1.78 o 
   3   5  12       20.00       21.53      1.97 o 
   4   5  12        0.31       -0.82      1.59 o 
   5   5  12       17.65       13.98      1.33 o 
   6   5  12        2.21        1.46      0.57 o 
   7   5  12       98.68       90.92      3.00 o 
   8   5  12        1.94       -0.14      0.70 o 
   9   5  12       36.85       38.28      2.53 o 
  10   5  12        4.38        5.37      1.16 o 
  11   5  12        8.04        8.55      1.46 o 
  12   5  12       10.61       10.33      1.86 o 
  -7   6  12       85.75       78.80      4.29 o 
  -6   6  12       38.16       32.75      2.25 o 
  -5   6  12        7.22        6.01      1.79 o 
  -4   6  12        0.26        1.49      0.87 o 
  -3   6  12        7.61        4.43      0.93 o 
  -2   6  12       58.84       59.09      2.01 o 
  -1   6  12        2.54        2.39      0.87 o 
   0   6  12        2.65        1.06      0.50 o 
   1   6  12       17.15       14.30      0.96 o 
   2   6  12       12.98       10.91      1.33 o 
   3   6  12       20.59       12.28      1.72 o 
   4   6  12        0.39        0.18      1.76 o 
   5   6  12        3.67        1.79      0.65 o 
   6   6  12        4.55        4.03      0.92 o 
   7   6  12       20.25       17.63      1.73 o 
   8   6  12        0.87        0.95      0.74 o 
   9   6  12        1.61        3.41      1.00 o 
  10   6  12        8.64        7.99      1.52 o 
  11   6  12       69.86       74.15      3.49 o 
  12   6  12        6.59        6.05      1.61 o 
  -7   7  12        0.31        0.01      1.43 o 
  -6   7  12       31.23       32.38      2.26 o 
  -5   7  12        9.00        7.30      1.25 o 
  -4   7  12        1.14        0.40      0.81 o 
  -3   7  12      136.17      132.14      5.92 o 
  -2   7  12        0.28        0.45      0.74 o 
  -1   7  12       32.33       30.05      1.54 o 
   0   7  12        1.70        1.75      0.43 o 
   1   7  12        1.36        1.14      0.59 o 
   2   7  12        0.08       -0.62      0.93 o 
   3   7  12       27.23       25.61      3.14 o 
   4   7  12       33.36       23.68      4.07 o 
   5   7  12        3.35        1.39      1.10 o 
   6   7  12        0.21       -0.43      0.47 o 
   7   7  12       10.45       10.86      1.11 o 
   8   7  12        3.48        4.76      1.19 o 
   9   7  12        0.13        1.08      0.83 o 
  10   7  12       10.47        6.54      2.54 o 
  11   7  12        0.67        0.59      1.15 o 
  12   7  12        0.03        0.76      1.31 o 
  -6   8  12        4.97        2.15      1.32 o 
  -5   8  12        1.55        1.44      1.27 o 
  -4   8  12       11.93       14.35      1.40 o 
  -3   8  12       53.49       55.08      2.74 o 
  -2   8  12        3.85        2.92      0.97 o 
  -1   8  12        7.08        7.14      0.87 o 
   0   8  12        5.70        7.34      0.78 o 
   1   8  12        0.36        0.44      0.61 o 
   2   8  12        4.74        3.80      1.31 o 
   3   8  12       24.03       31.77      4.95 o 
   4   8  12       59.63       66.33      2.64 o 
   5   8  12       73.95       78.61      2.19 o 
   6   8  12        0.08        0.25      0.55 o 
   7   8  12       83.78       90.55      2.80 o 
   8   8  12       37.65       39.34      2.06 o 
   9   8  12        1.26        1.02      1.65 o 
  10   8  12        6.62        5.79      1.31 o 
  11   8  12        0.00       -0.39      1.11 o 
  -6   9  12        0.01        0.45      1.35 o 
  -5   9  12        2.11        3.31      1.14 o 
  -4   9  12        8.62        9.03      1.26 o 
  -3   9  12        0.81        0.15      0.94 o 
  -2   9  12       11.00       10.52      1.12 o 
  -1   9  12        8.34        7.25      0.95 o 
   0   9  12        0.01        0.09      0.56 o 
   1   9  12        1.71        1.60      0.62 o 
   2   9  12        0.76        1.13      0.54 o 
   3   9  12        1.24        0.34      0.79 o 
   4   9  12        9.81        9.09      0.98 o 
   5   9  12        0.00        0.96      0.55 o 
   6   9  12        5.19        4.79      0.93 o 
   7   9  12        1.12        1.41      0.78 o 
   8   9  12        1.00        3.56      0.94 o 
   9   9  12       27.15       27.12      4.54 o 
  10   9  12        2.27        1.14      1.11 o 
  11   9  12       20.38       21.45      2.27 o 
  -5  10  12       24.71       25.23      2.03 o 
  -4  10  12        1.56        0.97      1.00 o 
  -3  10  12       19.33       20.87      2.41 o 
  -2  10  12        1.26        0.37      0.80 o 
  -1  10  12        0.83        0.19      0.69 o 
   0  10  12        4.36        5.49      0.84 o 
   1  10  12        2.92        3.14      0.80 o 
   2  10  12        9.31        9.27      1.04 o 
   3  10  12       19.81       23.91      1.52 o 
   4  10  12        0.02       -1.34      1.48 o 
   5  10  12      466.17      528.83     13.71 o 
   6  10  12        1.94        3.55      1.62 o 
   7  10  12      195.37      194.16      6.55 o 
   8  10  12        0.93        0.81      1.22 o 
   9  10  12        6.92        9.40      1.42 o 
  10  10  12       20.15       21.50      2.16 o 
  -5  11  12       19.62       20.89      2.29 o 
  -4  11  12       78.88       90.28      4.01 o 
  -3  11  12       73.97       78.60      5.02 o 
  -2  11  12        4.16        4.15      1.06 o 
  -1  11  12        2.37        2.13      1.01 o 
   0  11  12        2.76        0.95      0.94 o 
   1  11  12       17.02       13.53      1.54 o 
   2  11  12        1.43        2.53      0.90 o 
   3  11  12        6.09        5.25      1.07 o 
   4  11  12        2.23        2.26      0.94 o 
   5  11  12       56.20       63.53      5.83 o 
   6  11  12        8.32        7.76      1.50 o 
   7  11  12        4.23        5.15      1.44 o 
   8  11  12        2.87        3.56      1.40 o 
   9  11  12       54.41       53.75      6.20 o 
  10  11  12        3.77        2.53      1.69 o 
  -4  12  12       14.03       11.61      2.15 o 
  -3  12  12        1.48       -0.30      0.97 o 
  -2  12  12        6.40        9.21      1.82 o 
  -1  12  12       27.72       29.63      2.62 o 
   0  12  12        3.87        3.14      0.92 o 
   1  12  12        3.37        2.89      1.59 o 
   2  12  12        2.51        2.25      1.87 o 
   3  12  12        1.23        0.58      0.98 o 
   4  12  12      325.78      350.80      8.72 o 
   5  12  12       48.94       54.03      3.55 o 
   6  12  12        8.91       10.88      4.54 o 
   7  12  12       24.05       24.56      5.83 o 
   8  12  12        1.61        2.29      1.50 o 
   9  12  12        4.12        6.58      5.76 o 
  -3  13  12       10.39        9.36      1.69 o 
  -2  13  12        1.73        1.97      1.03 o 
  -1  13  12        9.40        7.16      1.22 o 
   0  13  12        4.17        3.79      0.85 o 
   1  13  12       26.77       26.09      1.74 o 
   2  13  12        0.16       -0.55      0.93 o 
   3  13  12        6.86       10.02      1.84 o 
   4  13  12        2.58        4.03      1.27 o 
   5  13  12       11.99       10.65      1.70 o 
   6  13  12        5.88        7.34      1.70 o 
   7  13  12       31.17       37.86      3.34 o 
   8  13  12       14.40       11.37      2.42 o 
  -2  14  12        0.37       -0.20      1.26 o 
  -1  14  12        7.86        9.18      1.43 o 
   0  14  12        3.54        3.50      0.94 o 
   1  14  12        1.29        2.07      1.32 o 
   2  14  12        2.94        3.24      1.19 o 
   3  14  12       24.62       24.61      2.33 o 
   4  14  12       91.63       94.37      4.11 o 
   5  14  12        3.40        3.84      1.43 o 
   6  14  12        7.18        5.51      1.79 o 
   7  14  12        4.43        4.04      1.87 o 
   0  15  12       17.30       17.54      1.83 o 
   1  15  12        4.90        3.47      1.42 o 
   2  15  12        0.64        1.12      1.72 o 
   3  15  12        5.11        6.23      2.06 o 
   4  15  12        0.21        0.83      1.56 o 
   5  15  12        0.45        1.33      1.81 o 
   0  -8  13        0.32       -0.69      1.66 o 
   1  -8  13       71.54       79.61      3.96 o 
   2  -8  13        1.96        1.68      1.29 o 
   3  -8  13       12.03       13.75      2.02 o 
   4  -8  13       84.81       91.04      5.62 o 
   5  -8  13       52.48       52.60      3.29 o 
   6  -8  13        0.03       -0.03      1.73 o 
  -2  -7  13        3.97        6.27      2.09 o 
  -1  -7  13        2.07       -1.06      1.66 o 
   0  -7  13        0.04        0.18      1.39 o 
   1  -7  13       30.83       32.16      2.74 o 
   2  -7  13       19.64       16.88      2.19 o 
   3  -7  13        0.07       -0.45      1.67 o 
   4  -7  13        0.07       -0.13      1.54 o 
   5  -7  13       43.94       43.95      4.88 o 
   6  -7  13       19.49       20.31      3.40 o 
   7  -7  13       20.04       20.75      2.79 o 
  -3  -6  13        0.09        0.85      1.92 o 
  -2  -6  13        0.93        1.32      1.53 o 
  -1  -6  13       29.97       29.55      3.30 o 
   0  -6  13        6.69        6.99      1.67 o 
   1  -6  13        2.70        2.73      1.36 o 
   2  -6  13        6.04        6.28      1.51 o 
   3  -6  13       12.33        9.68      2.37 o 
   4  -6  13      138.01      137.91      9.24 o 
   5  -6  13        0.01        0.52      3.11 o 
   6  -6  13        8.15        6.15      1.83 o 
   7  -6  13        0.79        0.46      1.43 o 
   8  -6  13       12.90        9.07      2.05 o 
  -4  -5  13        9.54        8.46      2.98 o 
  -3  -5  13        0.55       -0.68      1.38 o 
  -2  -5  13        0.15       -1.23      1.23 o 
  -1  -5  13        0.07       -1.02      1.18 o 
   0  -5  13       30.35       31.33      3.03 o 
   1  -5  13        1.50        2.25      1.22 o 
   2  -5  13       13.35       11.35      1.91 o 
   3  -5  13       20.43       20.29      2.05 o 
   4  -5  13       26.57       33.71      3.01 o 
   5  -5  13        0.66        0.56      1.23 o 
   6  -5  13        6.41        5.22      1.56 o 
   7  -5  13       13.25       19.78      2.44 o 
   8  -5  13        6.21        6.60      1.85 o 
   9  -5  13        1.69        2.61      1.64 o 
  -4  -4  13        0.04       -1.48      1.64 o 
  -3  -4  13        4.94        3.37      1.49 o 
  -2  -4  13       10.06       10.01      1.75 o 
  -1  -4  13        0.22        0.41      1.16 o 
   0  -4  13        1.48        0.52      1.13 o 
   1  -4  13        4.85        6.52      1.37 o 
   2  -4  13        3.25        2.43      1.34 o 
   3  -4  13       24.45       28.76      2.33 o 
   4  -4  13        8.58        8.71      1.65 o 
   5  -4  13       17.37       19.82      2.23 o 
   6  -4  13        9.65       12.33      1.88 o 
   7  -4  13       31.57       30.92      2.80 o 
   8  -4  13       84.80       92.51      4.39 o 
   9  -4  13        0.03       -1.03      1.30 o 
  10  -4  13        9.58       12.65      2.73 o 
  -5  -3  13        0.27        2.62      2.04 o 
  -4  -3  13        0.47       -1.27      1.27 o 
  -3  -3  13       42.20       42.06      3.30 o 
  -2  -3  13        0.00       -0.39      1.11 o 
  -1  -3  13       80.46       77.85      3.35 o 
   0  -3  13       40.79       48.05      2.86 o 
   1  -3  13        0.55       -0.54      1.23 o 
   2  -3  13        8.48       10.54      1.46 o 
   3  -3  13       16.73       21.47      1.86 o 
   4  -3  13       74.61       76.35      7.03 o 
   5  -3  13       41.87       49.74      3.24 o 
   6  -3  13        0.40       -0.39      0.98 o 
   7  -3  13      107.80      121.35      4.80 o 
   8  -3  13      130.98      136.15      5.29 o 
   9  -3  13        0.67        0.16      1.26 o 
  10  -3  13        3.30        1.74      1.50 o 
  -5  -2  13       92.55      100.50      6.50 o 
  -4  -2  13      139.69      134.80      4.98 o 
  -3  -2  13      150.15      162.67      5.32 o 
  -2  -2  13      130.30      127.84      4.57 o 
  -1  -2  13      211.28      198.58      5.61 o 
   0  -2  13       70.80       64.16      2.88 o 
   1  -2  13        0.16       -0.70      0.82 o 
   2  -2  13        0.67        1.61      0.85 o 
   3  -2  13        1.38        0.88      0.83 o 
   4  -2  13        7.39        9.18      2.67 o 
   5  -2  13        3.34        3.60      1.13 o 
   6  -2  13        7.66        8.38      1.94 o 
   7  -2  13       32.51       32.47      2.59 o 
   8  -2  13       16.19       16.28      2.01 o 
   9  -2  13       17.15       14.60      2.02 o 
  10  -2  13       94.45       90.10      5.95 o 
  11  -2  13       48.38       48.75      3.31 o 
  -6  -1  13        0.30        2.14      1.93 o 
  -5  -1  13        0.52        2.89      1.58 o 
  -4  -1  13      104.02      106.55      4.32 o 
  -3  -1  13       29.60       28.69      8.43 o 
  -2  -1  13       68.96       67.43      3.15 o 
  -1  -1  13        1.54       -0.19      0.89 o 
   0  -1  13       11.25       11.12      1.69 o 
   1  -1  13        1.49        0.85      0.83 o 
   2  -1  13       33.23       34.28      2.49 o 
   3  -1  13        4.41        4.75      0.99 o 
   4  -1  13       43.05       41.50      2.59 o 
   5  -1  13       13.52       11.08      1.50 o 
   6  -1  13        3.44        4.97      1.43 o 
   7  -1  13        7.14        4.71      1.21 o 
   8  -1  13       49.23       53.54      3.08 o 
   9  -1  13        0.20       -1.05      1.05 o 
  10  -1  13        5.04        7.16      1.50 o 
  11  -1  13        0.00       -0.18      1.25 o 
  -6   0  13        0.46        0.64      1.57 o 
  -5   0  13        5.01        2.18      1.37 o 
  -4   0  13       27.59       27.72      2.51 o 
  -3   0  13      152.06      144.72      4.78 o 
  -2   0  13        2.57        0.88      1.46 o 
  -1   0  13        0.34        0.60      0.89 o 
   0   0  13       66.46       60.48      2.59 o 
   1   0  13       17.84       17.23      1.50 o 
   2   0  13        0.20       -0.22      0.67 o 
   3   0  13        9.73       10.31      1.16 o 
   4   0  13       44.66       52.04      2.44 o 
   5   0  13      103.56      109.71      3.80 o 
   6   0  13       71.04       75.54      3.11 o 
   7   0  13      104.23      106.43      7.84 o 
   8   0  13       32.53       35.79      2.68 o 
   9   0  13      245.00      250.17      6.56 o 
  10   0  13      101.11      111.80      9.37 o 
  11   0  13       37.74       37.76      3.72 o 
  -6   1  13       25.92       27.73      2.45 o 
  -5   1  13        2.85        2.30      1.16 o 
  -4   1  13        4.65        3.88      1.09 o 
  -3   1  13       42.97       44.34      2.23 o 
  -2   1  13       31.86       35.28      2.02 o 
  -1   1  13        6.99        5.24      0.93 o 
   0   1  13       17.21       15.05      1.42 o 
   1   1  13        1.37        1.83      0.75 o 
   2   1  13        2.41        1.38      1.08 o 
   3   1  13        0.07       -0.32      0.56 o 
   4   1  13       18.26       14.68      1.34 o 
   5   1  13       37.59       37.09      4.20 o 
   6   1  13        8.59        8.70      1.24 o 
   7   1  13       73.07       80.22      2.92 o 
   8   1  13       26.18       29.61      2.59 o 
   9   1  13        1.63        1.08      1.00 o 
  10   1  13        3.87        2.13      1.13 o 
  11   1  13        1.96        3.00      1.32 o 
  12   1  13        1.32        0.53      1.88 o 
  -6   2  13        7.39        9.67      1.73 o 
  -5   2  13       39.01       37.02      3.41 o 
  -4   2  13       28.40       28.66      1.91 o 
  -3   2  13       38.96       34.95      1.93 o 
  -2   2  13       41.86       42.14      1.99 o 
  -1   2  13        0.14       -0.39      0.68 o 
   0   2  13       23.91       22.88      1.37 o 
   1   2  13       29.69       25.72      1.33 o 
   2   2  13       10.11        7.36      0.88 o 
   3   2  13        0.17       -0.51      0.51 o 
   4   2  13        1.78        1.63      0.67 o 
   5   2  13        2.06        1.81      0.73 o 
   6   2  13        9.89        8.11      1.20 o 
   7   2  13        0.07       -0.47      0.66 o 
   8   2  13      384.73      422.42     14.43 o 
   9   2  13       76.40       80.76      3.22 o 
  10   2  13       11.02       10.68      1.55 o 
  11   2  13       22.76       21.90      2.11 o 
  12   2  13       13.13       11.57      1.91 o 
  -6   3  13        0.29        0.57      1.15 o 
  -5   3  13        0.35        0.19      1.01 o 
  -4   3  13       13.63        9.26      1.27 o 
  -3   3  13       61.31       65.08      2.40 o 
  -2   3  13       14.98       15.78      1.29 o 
  -1   3  13        0.24        0.72      0.60 o 
   0   3  13      162.49      153.93      5.24 o 
   1   3  13       10.95        9.96      0.82 o 
   2   3  13      176.65      157.29      3.04 o 
   3   3  13       47.49       39.76      2.05 o 
   4   3  13        0.44        0.45      0.50 o 
   5   3  13        9.20        8.12      0.93 o 
   6   3  13       13.20       13.11      1.21 o 
   7   3  13        9.57       14.25      1.28 o 
   8   3  13       55.40       66.71      2.68 o 
   9   3  13       97.38       97.97      3.44 o 
  10   3  13        0.38        0.39      0.91 o 
  11   3  13       14.32       10.45      2.41 o 
  12   3  13        5.15        2.48      1.78 o 
  -6   4  13        0.34        1.20      1.31 o 
  -5   4  13       55.71       58.53      2.80 o 
  -4   4  13       14.18       15.03      1.58 o 
  -3   4  13       63.37       65.98      2.77 o 
  -2   4  13       15.27       15.14      1.39 o 
  -1   4  13       64.07       58.09      2.07 o 
   0   4  13      159.40      144.32      2.94 o 
   1   4  13        2.77        1.88      0.53 o 
   2   4  13       51.40       43.56      1.99 o 
   3   4  13       70.23       56.85      5.43 o 
   4   4  13       77.99       69.04      2.91 o 
   5   4  13       71.01       62.56      2.00 o 
   6   4  13        0.16        1.27      0.65 o 
   7   4  13      208.73      248.26      6.34 o 
   8   4  13        1.83        1.10      0.78 o 
   9   4  13        2.21        1.87      0.93 o 
  10   4  13       37.28       39.12      2.47 o 
  11   4  13        0.56        1.87      1.10 o 
  12   4  13        1.95       -0.57      2.95 o 
  -6   5  13       18.60       18.79      2.21 o 
  -5   5  13       36.54       33.08      2.51 o 
  -4   5  13       13.00       12.62      1.36 o 
  -3   5  13       18.78       18.77      1.49 o 
  -2   5  13        8.35        8.52      1.00 o 
  -1   5  13      113.18      109.58      2.64 o 
   0   5  13        4.30        5.80      0.82 o 
   1   5  13       48.26       46.70      2.58 o 
   2   5  13        7.33        7.42      1.45 o 
   3   5  13       49.12       47.54      5.04 o 
   5   5  13       26.50       25.57      1.70 o 
   6   5  13        0.52        0.84      0.58 o 
   7   5  13        1.48        0.56      0.69 o 
   8   5  13        2.22        0.92      0.83 o 
   9   5  13       48.31       51.27      2.52 o 
  10   5  13        2.43        1.61      1.19 o 
  11   5  13       20.41       18.45      1.90 o 
  12   5  13        4.80        3.86      2.09 o 
  -6   6  13        0.19        0.09      1.29 o 
  -5   6  13       29.65       27.91      1.99 o 
  -4   6  13       23.00       21.06      2.03 o 
  -3   6  13        0.93       -0.13      0.78 o 
  -2   6  13        0.42        1.22      0.79 o 
  -1   6  13        0.05       -0.41      0.73 o 
   0   6  13        2.41        2.42      0.70 o 
   1   6  13        0.52       -0.06      0.58 o 
   2   6  13        0.01       -0.07      0.83 o 
   3   6  13        0.37        0.09      1.01 o 
   4   6  13        7.98       11.90      2.18 o 
   5   6  13       45.12       44.26      2.16 o 
   6   6  13       11.16       11.12      0.97 o 
   7   6  13        0.95        1.28      0.69 o 
   8   6  13       26.75       27.29      2.14 o 
   9   6  13       65.33       67.39      2.86 o 
  10   6  13        7.43        7.80      1.36 o 
  11   6  13        0.71       -0.01      1.06 o 
  -6   7  13        2.21        3.04      1.45 o 
  -5   7  13       15.18       11.27      1.47 o 
  -4   7  13        0.81        0.36      0.90 o 
  -3   7  13       19.24       16.92      1.41 o 
  -2   7  13        3.26        3.24      0.84 o 
  -1   7  13        0.73        0.63      0.69 o 
   0   7  13        0.61        0.77      0.55 o 
   1   7  13       44.01       47.66      4.71 o 
   2   7  13       44.72       41.87      2.54 o 
   3   7  13       20.55       22.11      2.26 o 
   4   7  13        2.86        1.95      2.08 o 
   5   7  13       25.65       27.03      1.52 o 
   6   7  13        0.19        0.69      0.53 o 
   7   7  13        2.50        2.25      0.74 o 
   8   7  13       10.05        8.26      1.12 o 
   9   7  13       15.79       17.65      1.69 o 
  10   7  13        0.04        0.83      1.01 o 
  11   7  13       12.36       11.03      2.51 o 
  -5   8  13       18.81       18.29      1.73 o 
  -4   8  13        2.24        2.48      1.00 o 
  -3   8  13        2.17        1.50      0.87 o 
  -2   8  13        2.40        2.11      0.89 o 
  -1   8  13        0.95       -0.25      0.64 o 
   0   8  13        2.39        1.45      0.61 o 
   1   8  13        1.59        1.05      0.72 o 
   2   8  13       11.95       19.68      2.17 o 
   3   8  13       49.60       54.70      5.15 o 
   4   8  13        0.34        0.99      0.96 o 
   5   8  13       96.98      105.15      3.59 o 
   6   8  13       73.58       81.78      2.43 o 
   7   8  13       15.04       14.94      1.32 o 
   8   8  13        5.61        7.82      2.97 o 
   9   8  13        7.38        8.16      1.32 o 
  10   8  13        5.76        4.02      1.41 o 
  11   8  13       60.46       68.98      3.42 o 
  -5   9  13        7.04        6.51      1.61 o 
  -4   9  13        0.04        0.02      0.92 o 
  -3   9  13        0.06        0.19      0.98 o 
  -2   9  13        4.58        4.53      1.06 o 
  -1   9  13        2.44        1.53      0.82 o 
   0   9  13        0.00       -0.05      0.53 o 
   1   9  13        2.71        2.06      0.59 o 
   2   9  13       12.79       11.75      1.87 o 
   3   9  13      129.57      147.96      5.46 o 
   4   9  13       19.30       25.17      4.96 o 
   5   9  13       28.92       28.05      1.31 o 
   6   9  13       36.76       44.62      2.51 o 
   7   9  13       43.47       48.60      2.05 o 
   8   9  13        1.70        1.50      0.86 o 
   9   9  13       44.14       43.22      2.51 o 
  10   9  13        4.85        4.90      2.09 o 
  -5  10  13       18.77       19.77      2.25 o 
  -4  10  13        1.51        0.30      0.98 o 
  -3  10  13        1.90        2.12      1.08 o 
  -2  10  13        0.00       -0.85      0.85 o 
  -1  10  13        0.28        0.87      0.76 o 
   0  10  13       10.07       12.46      0.96 o 
   1  10  13       10.61        8.89      0.93 o 
   2  10  13        0.41        1.03      0.77 o 
   3  10  13      414.21      472.36      9.35 o 
   4  10  13        0.00       -0.17      0.95 o 
   5  10  13      221.86      242.83      7.20 o 
   6  10  13        2.55        1.53      0.98 o 
   7  10  13        1.43        1.69      1.75 o 
   8  10  13       25.86       28.12      3.14 o 
   9  10  13       59.76       60.14      2.91 o 
  10  10  13       39.42       41.47      2.87 o 
  -4  11  13        2.08        1.89      1.28 o 
  -3  11  13        5.00        4.45      1.41 o 
  -2  11  13        0.97        0.53      0.92 o 
  -1  11  13        7.28        5.20      1.01 o 
   0  11  13        0.52        0.11      0.63 o 
   1  11  13        6.96        6.58      1.35 o 
   2  11  13       65.29       70.08      4.01 o 
   3  11  13        0.15        1.55      1.26 o 
   4  11  13       11.32       11.79      1.36 o 
   5  11  13       32.63       33.49      2.24 o 
   6  11  13        0.81        0.18      1.07 o 
   7  11  13       85.24       96.68      4.36 o 
   8  11  13        3.16        1.54      1.56 o 
   9  11  13        0.36        0.33      1.47 o 
  -3  12  13        1.94        1.94      1.39 o 
  -2  12  13        1.28        1.09      0.97 o 
  -1  12  13       13.99       13.58      1.41 o 
   0  12  13        3.34        3.41      0.84 o 
   1  12  13        0.31       -0.09      1.02 o 
   2  12  13      156.57      152.50      4.42 o 
   3  12  13      104.37      115.63      4.78 o 
   4  12  13        6.33        4.36      1.93 o 
   5  12  13       19.25       20.74      3.09 o 
   6  12  13       16.50       15.71      2.01 o 
   7  12  13        0.00       -1.09      1.09 o 
   8  12  13       25.51       26.75      2.81 o 
   9  12  13        4.43        3.22      1.85 o 
  -2  13  13        6.07        9.32      1.62 o 
  -1  13  13        3.72        2.33      1.02 o 
   0  13  13        0.38        0.40      0.77 o 
   1  13  13        0.94        0.07      0.85 o 
   2  13  13       61.47       65.97      3.04 o 
   3  13  13        0.22        0.53      1.07 o 
   4  13  13       24.49       28.72      2.32 o 
   5  13  13       31.57       37.18      2.69 o 
   6  13  13        0.91        1.52      1.16 o 
   7  13  13       13.60       10.55      1.98 o 
   8  13  13        0.86       -0.28      1.54 o 
  -1  14  13        1.43        3.49      1.48 o 
   0  14  13        1.48        1.35      0.96 o 
   1  14  13       13.05       12.56      1.83 o 
   2  14  13       59.70       60.47      3.13 o 
   3  14  13        9.18        8.03      1.65 o 
   4  14  13        7.04        7.03      1.61 o 
   5  14  13        1.70       -0.02      1.84 o 
   6  14  13        4.41        3.77      1.70 o 
   1  15  13       16.71       16.91      3.42 o 
   2  15  13        9.90        8.33      2.41 o 
   3  15  13        4.51        2.68      1.99 o 
   4  15  13       75.84       92.11      5.62 o 
   0  -7  14        0.70        1.56      1.88 o 
   1  -7  14        0.34        2.05      1.84 o 
   2  -7  14       11.59       14.06      2.18 o 
   3  -7  14        3.23        3.05      1.88 o 
   4  -7  14        8.10        7.00      2.08 o 
   5  -7  14       21.26       29.12      5.98 o 
   6  -7  14       14.90       19.38      2.81 o 
  -1  -6  14        0.20       -1.54      2.32 o 
   0  -6  14        2.62        3.94      2.04 o 
   1  -6  14       16.71       17.92      3.40 o 
   2  -6  14       41.47       41.13      3.56 o 
   3  -6  14        1.65       -1.29      1.29 o 
   4  -6  14        6.77        4.07      1.80 o 
   5  -6  14       15.86       18.84      2.67 o 
   6  -6  14        7.61        8.78      2.11 o 
   7  -6  14        3.58        5.28      1.93 o 
  -2  -5  14        6.46        0.78      2.34 o 
  -1  -5  14        3.66        3.69      1.54 o 
   0  -5  14        2.20        0.91      1.39 o 
   1  -5  14        7.12        7.37      1.59 o 
   2  -5  14       61.68       70.70      4.76 o 
   3  -5  14        0.82       -0.74      1.21 o 
   4  -5  14        8.65        5.31      1.66 o 
   5  -5  14        1.29        1.23      1.40 o 
   6  -5  14        0.48        0.75      1.34 o 
   7  -5  14        2.24        0.45      1.44 o 
   8  -5  14        8.49        6.52      2.52 o 
  -3  -4  14        5.74        5.04      1.96 o 
  -2  -4  14       14.32       12.32      2.01 o 
  -1  -4  14        0.02       -0.12      1.21 o 
   0  -4  14        1.13        0.51      1.19 o 
   1  -4  14       18.20       17.53      2.02 o 
   2  -4  14        5.21        3.82      1.31 o 
   3  -4  14        1.70        2.26      1.21 o 
   4  -4  14        5.61        4.90      1.54 o 
   5  -4  14       90.64      101.13      4.55 o 
   6  -4  14      158.32      183.60      9.26 o 
   7  -4  14        0.73        0.68      1.38 o 
   8  -4  14        5.14        5.23      1.68 o 
   9  -4  14       14.46       13.31      2.24 o 
  -4  -3  14       27.81       28.96      3.29 o 
  -3  -3  14       97.40       99.76      4.30 o 
  -2  -3  14       24.79       29.28      2.55 o 
  -1  -3  14        6.34        4.52      1.41 o 
   0  -3  14        0.06        0.12      1.09 o 
   1  -3  14        9.96        8.89      1.51 o 
   2  -3  14       54.95       56.30      3.08 o 
   3  -3  14       22.54       22.09      1.99 o 
   4  -3  14        1.92        1.88      1.23 o 
   5  -3  14       68.49       75.20      3.69 o 
   6  -3  14       40.49       41.80      4.51 o 
   7  -3  14       14.25       15.18      2.09 o 
   8  -3  14       26.85       22.14      2.87 o 
   9  -3  14        0.00        0.74      1.38 o 
  10  -3  14        1.77        1.21      1.51 o 
  -4  -2  14       71.00       82.00      4.91 o 
  -3  -2  14       56.71       51.24      3.36 o 
  -2  -2  14       15.21       12.46      2.25 o 
  -1  -2  14        0.45       -1.01      1.01 o 
   0  -2  14        0.80        1.61      1.29 o 
   1  -2  14        6.16        5.48      1.25 o 
   2  -2  14        1.79        0.96      0.93 o 
   3  -2  14        0.18        0.16      0.88 o 
   4  -2  14        5.69        5.81      1.33 o 
   5  -2  14       13.73       11.36      3.58 o 
   6  -2  14       74.52       76.30      3.57 o 
   7  -2  14       13.02       10.85      1.80 o 
   8  -2  14       86.93       95.14      4.20 o 
   9  -2  14       66.78       64.77      3.77 o 
  10  -2  14        8.73        9.03      1.84 o 
  -5  -1  14        4.49        1.18      1.80 o 
  -4  -1  14       14.33       11.68      2.28 o 
  -3  -1  14        5.56        4.48      1.42 o 
  -2  -1  14       36.77       35.92      3.05 o 
  -1  -1  14        2.73        3.79      1.17 o 
   0  -1  14       13.60       12.68      1.86 o 
   1  -1  14        1.56        3.05      1.05 o 
   2  -1  14       46.62       48.59      2.48 o 
   3  -1  14       38.84       36.73      2.26 o 
   4  -1  14        3.11        3.17      1.17 o 
   5  -1  14        0.03        0.39      1.75 o 
   6  -1  14       52.61       58.09      2.98 o 
   7  -1  14       35.34       28.74      2.50 o 
   8  -1  14       11.01       10.66      1.68 o 
   9  -1  14       11.57       16.26      2.07 o 
  10  -1  14        1.04       -0.77      1.16 o 
  11  -1  14        3.61        1.86      1.44 o 
  -5   0  14       48.59       45.11      3.96 o 
  -4   0  14        3.06        1.60      1.36 o 
  -3   0  14        2.71        2.77      1.30 o 
  -2   0  14        5.90        7.74      1.46 o 
  -1   0  14       12.34       13.00      1.62 o 
   0   0  14        1.80        1.31      0.94 o 
   1   0  14        5.78        4.46      1.36 o 
   2   0  14       20.76       16.91      1.52 o 
   3   0  14       90.31       91.46      3.09 o 
   4   0  14       57.51       57.92      2.70 o 
   5   0  14      134.68      139.63      4.59 o 
   6   0  14       13.40       12.37      2.66 o 
   7   0  14      194.56      211.98      6.34 o 
   8   0  14       94.66      100.38      8.18 o 
   9   0  14       54.85       56.81      3.14 o 
  10   0  14        3.27        4.02      2.36 o 
  11   0  14        0.40       -1.11      1.11 o 
  -5   1  14        0.77        0.62      1.68 o 
  -4   1  14        0.47       -0.41      1.01 o 
  -3   1  14        0.98        0.92      0.96 o 
  -2   1  14       15.76       12.16      2.00 o 
  -1   1  14       23.52       19.29      1.80 o 
   0   1  14        0.43        0.75      0.89 o 
   1   1  14        0.00       -0.20      0.73 o 
   2   1  14        4.73        4.11      0.92 o 
   3   1  14        0.56        0.25      0.72 o 
   4   1  14       11.83       13.61      2.09 o 
   5   1  14       24.65       29.69      2.03 o 
   6   1  14        8.64        8.52      2.07 o 
   7   1  14       60.24       64.89      6.45 o 
   8   1  14       25.78       27.06      2.24 o 
   9   1  14       19.63       17.60      2.83 o 
  10   1  14        0.02        0.56      1.06 o 
  11   1  14        0.68        0.80      1.21 o 
  -5   2  14       30.25       30.97      2.58 o 
  -4   2  14       33.15       38.26      2.28 o 
  -3   2  14        0.00       -0.88      0.88 o 
  -2   2  14        0.15       -0.17      0.94 o 
  -1   2  14       12.59       11.25      1.21 o 
   0   2  14        0.01       -0.31      0.65 o 
   1   2  14        7.32        4.19      0.91 o 
   2   2  14        1.23        1.65      0.74 o 
   3   2  14        3.37        2.24      0.74 o 
   4   2  14       10.21       11.07      1.18 o 
   5   2  14       27.86       33.52      1.83 o 
   6   2  14      461.53      484.12     11.29 o 
   7   2  14       22.50       20.47      1.93 o 
   8   2  14        6.64        4.25      1.07 o 
   9   2  14       48.21       53.37      3.08 o 
  10   2  14       52.09       54.49      4.30 o 
  11   2  14       23.61       27.73      4.25 o 
  -5   3  14        2.67        2.76      1.30 o 
  -4   3  14        0.82        1.13      0.95 o 
  -3   3  14        3.67        2.24      0.94 o 
  -2   3  14      172.89      179.04      5.20 o 
  -1   3  14       20.62       18.27      1.41 o 
   0   3  14      153.13      146.06      3.41 o 
   1   3  14       40.78       33.06      1.47 o 
   2   3  14        4.38        2.16      0.90 o 
   3   3  14       26.24       25.55      1.31 o 
   4   3  14        3.25        3.39      1.00 o 
   5   3  14       39.54       53.03      2.58 o 
   6   3  14        1.85        4.97      0.95 o 
   7   3  14      134.15      144.81      4.39 o 
   8   3  14       44.16       47.44      2.31 o 
   9   3  14        8.49        8.78      1.73 o 
  10   3  14        0.13       -0.05      0.99 o 
  11   3  14        6.22        9.43      2.73 o 
  -5   4  14       23.83       24.51      2.14 o 
  -4   4  14        5.32        6.52      1.23 o 
  -3   4  14       29.75       27.85      1.81 o 
  -2   4  14       25.01       22.04      2.07 o 
  -1   4  14        0.39        1.07      0.66 o 
   0   4  14        6.49        6.15      1.05 o 
   1   4  14        5.54        5.23      0.84 o 
   2   4  14       21.00       20.97      1.28 o 
   3   4  14       29.23       25.05      1.60 o 
   4   4  14        0.18       -0.24      0.71 o 
   5   4  14      129.70      142.56      3.74 o 
   6   4  14        3.17        2.17      0.71 o 
   7   4  14        6.02        8.20      1.13 o 
   8   4  14       20.44       22.42      2.94 o 
   9   4  14        2.31        3.87      1.14 o 
  10   4  14        7.41        8.95      1.66 o 
  11   4  14        0.00       -0.97      0.97 o 
  -5   5  14        2.01        3.13      1.30 o 
  -4   5  14        9.96       11.20      1.36 o 
  -3   5  14       40.91       38.71      2.09 o 
  -2   5  14       19.30       17.62      1.37 o 
  -1   5  14       37.01       36.48      2.33 o 
   0   5  14        9.30        9.37      0.94 o 
   1   5  14       39.05       33.34      1.65 o 
   2   5  14        8.98        6.92      1.00 o 
   3   5  14        0.01       -1.70      1.70 o 
   5   5  14        6.73        6.76      1.09 o 
   6   5  14        0.03       -0.06      0.79 o 
   7   5  14      104.91      113.00      3.51 o 
   8   5  14        0.01       -0.60      0.76 o 
   9   5  14       35.50       36.97      2.95 o 
  10   5  14       14.89       14.52      2.59 o 
  11   5  14        2.81        2.24      1.22 o 
  -5   6  14        1.62        1.33      1.31 o 
  -4   6  14        0.35        0.27      0.92 o 
  -3   6  14        2.21        2.49      0.93 o 
  -2   6  14        1.44        1.04      0.77 o 
  -1   6  14        4.63        4.13      0.80 o 
   0   6  14        0.02        0.58      0.57 o 
   1   6  14        0.04       -0.09      0.71 o 
   2   6  14        3.35        3.94      1.39 o 
   3   6  14       43.63       38.63      4.89 o 
   5   6  14        4.20        5.45      0.89 o 
   6   6  14       36.89       35.33      1.53 o 
   7   6  14       13.80       13.65      1.25 o 
   8   6  14        9.27        9.04      1.17 o 
   9   6  14       24.68       23.35      1.86 o 
  10   6  14        4.67        4.67      1.23 o 
  11   6  14        0.42       -1.01      1.01 o 
  -5   7  14        6.38        5.09      1.45 o 
  -4   7  14        4.82        2.73      1.05 o 
  -3   7  14        0.09       -0.60      0.84 o 
  -2   7  14        0.29        0.00      0.72 o 
  -1   7  14       22.41       24.49      1.44 o 
   0   7  14       30.10       29.78      1.61 o 
   1   7  14       27.79       25.73      2.46 o 
   2   7  14        8.30        8.26      1.73 o 
   3   7  14       29.77       35.73      2.42 o 
   5   7  14       15.47       15.76      1.30 o 
   6   7  14        5.79        5.17      0.73 o 
   7   7  14       20.20       22.94      1.49 o 
   8   7  14        0.06        0.85      1.38 o 
   9   7  14        0.55        2.33      0.93 o 
  10   7  14       10.24       10.15      1.49 o 
  11   7  14        1.08        1.85      1.22 o 
  -5   8  14        0.16        0.97      1.30 o 
  -4   8  14        0.51        0.43      0.96 o 
  -3   8  14        1.59        0.32      0.86 o 
  -2   8  14        0.44        1.14      0.81 o 
  -1   8  14        3.77        2.95      0.89 o 
   0   8  14        0.01       -0.02      0.62 o 
   1   8  14        0.18       -0.03      0.54 o 
   2   8  14        1.23        0.57      1.06 o 
   3   8  14       39.26       46.91      6.38 o 
   4   8  14       34.59       34.23      3.75 o 
   5   8  14       41.34       45.07      2.26 o 
   6   8  14        1.14        0.00      0.58 o 
   7   8  14       24.62       27.56      1.69 o 
   8   8  14        8.04        7.19      2.46 o 
   9   8  14      131.34      155.24      4.83 o 
  10   8  14      147.51      158.23      5.19 o 
  -4   9  14        3.87        5.24      1.35 o 
  -3   9  14        1.60        1.03      0.94 o 
  -2   9  14        1.34        1.20      0.84 o 
  -1   9  14        0.39        0.17      0.89 o 
   0   9  14       11.40       15.10      1.25 o 
   1   9  14      301.67      335.09      6.04 o 
   2   9  14       16.05       17.75      1.29 o 
   3   9  14      103.37      103.03      3.89 o 
   4   9  14      113.44      130.82      5.26 o 
   5   9  14       22.55       26.49      2.00 o 
   6   9  14        0.09        0.23      0.64 o 
   7   9  14       51.51       55.41      2.27 o 
   8   9  14        4.53        2.43      1.06 o 
   9   9  14      128.27      132.19      4.41 o 
  10   9  14       18.68       18.75      1.98 o 
  -4  10  14        1.71        1.45      1.24 o 
  -3  10  14        0.03       -0.30      0.92 o 
  -2  10  14        2.12        2.77      1.06 o 
  -1  10  14        4.12        2.93      0.98 o 
   0  10  14        9.01       12.30      2.01 o 
   1  10  14      141.44      157.78      3.52 o 
   2  10  14        3.87        2.74      0.97 o 
   3  10  14       75.91       81.96      2.64 o 
   4  10  14        0.21        0.22      1.18 o 
   5  10  14       31.94       33.38      1.98 o 
   6  10  14       15.04       15.95      1.71 o 
   7  10  14       30.39       31.12      2.75 o 
   8  10  14       50.89       48.75      2.45 o 
   9  10  14       25.49       20.52      3.08 o 
  -3  11  14        0.43        0.70      1.26 o 
  -2  11  14        1.05        1.62      1.10 o 
  -1  11  14        3.16        2.40      1.47 o 
   0  11  14       95.80       95.30      3.17 o 
   1  11  14       37.01       39.06      1.85 o 
   2  11  14       21.68       23.82      1.74 o 
   3  11  14      101.50      105.69      3.29 o 
   4  11  14        2.03        1.32      1.19 o 
   5  11  14       52.96       60.29      5.77 o 
   6  11  14       10.94        8.41      1.55 o 
   7  11  14        0.12        0.74      1.19 o 
   8  11  14       14.77       12.59      2.20 o 
   9  11  14        1.33        0.42      1.68 o 
  -2  12  14        5.22        2.36      3.47 o 
  -1  12  14        0.77       -0.39      0.99 o 
   0  12  14       18.10       18.77      1.53 o 
   1  12  14       74.09       82.37      2.83 o 
   2  12  14        0.65        0.74      1.00 o 
   3  12  14        6.47        6.99      1.23 o 
   4  12  14       13.85       13.29      1.86 o 
   5  12  14        5.77        7.19      1.35 o 
   6  12  14       21.99       21.31      2.02 o 
   7  12  14        1.40        1.19      1.24 o 
   8  12  14        0.04       -0.67      1.58 o 
  -1  13  14        0.36       -0.44      1.10 o 
   0  13  14       83.99       85.35      3.96 o 
   1  13  14       25.71       26.99      1.84 o 
   2  13  14       32.82       33.88      1.95 o 
   3  13  14       27.14       32.29      2.23 o 
   4  13  14        6.58        8.69      1.56 o 
   5  13  14       26.35       25.87      2.27 o 
   6  13  14        0.64        2.86      1.46 o 
   7  13  14        0.42        0.77      1.54 o 
   1  14  14        1.92        1.43      1.34 o 
   2  14  14        8.85        8.27      1.59 o 
   3  14  14        0.57        0.69      1.54 o 
   4  14  14        4.23        6.05      1.99 o 
   5  14  14       13.19       22.66      2.88 o 
   1  -6  15        0.10        2.57      1.84 o 
   2  -6  15        3.38        4.07      1.71 o 
   3  -6  15       28.46       34.86      3.48 o 
   4  -6  15        0.38       -1.27      1.64 o 
   5  -6  15       14.64       17.18      2.63 o 
   0  -5  15       27.21       33.10      7.13 o 
   1  -5  15        1.88        2.96      1.54 o 
   2  -5  15       11.01       10.76      1.90 o 
   3  -5  15        8.51       10.59      2.13 o 
   4  -5  15       14.36       15.33      2.37 o 
   5  -5  15        0.33       -0.23      2.01 o 
   6  -5  15       12.91        9.86      3.43 o 
   7  -5  15       10.13        8.85      5.15 o 
  -2  -4  15        0.20       -0.10      1.66 o 
  -1  -4  15        7.72        6.70      1.99 o 
   0  -4  15       22.30       21.63      2.33 o 
   1  -4  15        0.01        0.23      1.24 o 
   2  -4  15        1.45        0.16      1.20 o 
   3  -4  15       87.96       85.56      4.68 o 
   4  -4  15      135.88      146.89      5.80 o 
   5  -4  15       13.03       14.56      5.67 o 
   6  -4  15        0.05        1.33      1.42 o 
   7  -4  15       12.45       10.92      2.09 o 
   8  -4  15        2.26        0.76      1.45 o 
  -2  -3  15        0.43        0.24      1.53 o 
  -1  -3  15        3.33        4.57      1.50 o 
   0  -3  15       16.79       16.21      3.14 o 
   1  -3  15        4.91        3.77      1.79 o 
   2  -3  15        2.08        1.33      1.18 o 
   3  -3  15       17.97       17.38      2.22 o 
   4  -3  15        0.13        0.39      1.22 o 
   5  -3  15       28.70       23.93      4.64 o 
   6  -3  15       57.10       64.14      9.10 o 
   7  -3  15       13.90       14.66      2.18 o 
   8  -3  15        4.77        4.45      1.64 o 
   9  -3  15        3.28        3.28      1.62 o 
  -3  -2  15        0.04        1.82      1.68 o 
  -2  -2  15        2.41        2.15      1.39 o 
  -1  -2  15        3.44        4.53      1.55 o 
   0  -2  15        1.09        0.89      1.15 o 
   1  -2  15        1.58        2.96      1.18 o 
   2  -2  15        0.23        0.65      1.00 o 
   3  -2  15        7.87        7.51      1.52 o 
   4  -2  15      103.89      110.51      4.50 o 
   5  -2  15        0.06        0.71      1.20 o 
   6  -2  15       31.48       40.54      3.03 o 
   7  -2  15       36.24       36.36      3.10 o 
   8  -2  15        8.33        9.08      3.30 o 
   9  -2  15        0.83        2.50      1.47 o 
  -3  -1  15        5.18        3.99      1.77 o 
  -2  -1  15        1.93        2.52      1.34 o 
  -1  -1  15        0.85        2.20      1.19 o 
   0  -1  15       33.56       34.20      2.44 o 
   1  -1  15       47.40       46.68      2.74 o 
   2  -1  15        8.76        8.01      1.36 o 
   3  -1  15        3.37        3.39      1.54 o 
   4  -1  15       21.21       22.47      2.16 o 
   5  -1  15      108.94      115.71      7.22 o 
   6  -1  15       54.04       56.90      3.05 o 
   7  -1  15       42.96       42.63      3.48 o 
   8  -1  15        5.76        1.56      2.51 o 
   9  -1  15       18.71       22.06      2.40 o 
  10  -1  15        0.02        0.61      1.38 o 
  -4   0  15        0.13       -0.85      1.72 o 
  -3   0  15        0.60        2.81      2.79 o 
  -2   0  15        2.04        2.34      1.24 o 
  -1   0  15        1.19        1.83      1.18 o 
   0   0  15        2.67        1.66      1.05 o 
   1   0  15       29.17       30.05      2.13 o 
   2   0  15        8.52        7.48      1.56 o 
   3   0  15       95.00      111.38      3.88 o 
   4   0  15        0.00       -0.61      0.89 o 
   5   0  15       52.10       57.02      2.88 o 
   6   0  15       35.50       34.25      2.51 o 
   7   0  15       27.63       30.48      2.45 o 
   8   0  15        6.05        6.99      1.42 o 
   9   0  15       17.39       16.48      2.03 o 
  10   0  15        1.38        0.92      1.29 o 
  -4   1  15        5.00        2.29      1.68 o 
  -3   1  15       35.44       32.11      2.67 o 
  -2   1  15        0.22       -0.44      1.05 o 
  -1   1  15        0.38        0.13      1.02 o 
   0   1  15        1.15        0.80      1.35 o 
   1   1  15        8.17        7.40      1.25 o 
   2   1  15       37.29       38.52      2.11 o 
   3   1  15        0.40        0.37      0.75 o 
   4   1  15       81.06       89.21      3.36 o 
   5   1  15       96.15      105.40      3.77 o 
   6   1  15       37.70       32.15      2.29 o 
   7   1  15      132.94      137.22      5.71 o 
   8   1  15        6.93        4.26      1.19 o 
   9   1  15        1.29       -0.06      0.99 o 
  10   1  15        6.83        7.53      2.03 o 
  -4   2  15        8.01        8.37      1.67 o 
  -3   2  15        0.01       -1.04      1.04 o 
  -2   2  15        8.18        7.17      1.46 o 
  -1   2  15       14.42       12.28      2.07 o 
   0   2  15        1.17        0.77      0.91 o 
   1   2  15        1.03        1.80      0.89 o 
   2   2  15        1.62        4.32      0.90 o 
   3   2  15       59.24       68.37      2.50 o 
   4   2  15      240.42      274.93      7.01 o 
   5   2  15        0.22        0.80      0.82 o 
   6   2  15        1.72        2.97      1.01 o 
   7   2  15       28.43       31.47      2.21 o 
   8   2  15       71.21       79.89      3.37 o 
   9   2  15       20.67       22.88      2.12 o 
  10   2  15        1.46        0.86      1.18 o 
  11   2  15        8.81        8.55      2.47 o 
  -4   3  15       85.23       91.34      3.76 o 
  -3   3  15       15.74       17.80      2.62 o 
  -2   3  15       67.94       64.57      2.84 o 
  -1   3  15       10.57        9.40      1.18 o 
   0   3  15        6.54        4.85      0.90 o 
   1   3  15       19.57       19.89      1.51 o 
   2   3  15        1.25        2.34      0.80 o 
   3   3  15       30.92       42.61      1.81 o 
   4   3  15        5.77        4.66      1.63 o 
   5   3  15       76.61       81.11      5.04 o 
   6   3  15      113.80      122.94      3.85 o 
   7   3  15        1.33       -0.19      0.80 o 
   8   3  15       21.43       21.58      1.87 o 
   9   3  15        0.02       -0.06      1.74 o 
  10   3  15        3.92        2.50      1.15 o 
  11   3  15        0.99       -0.09      1.15 o 
  -4   4  15        0.21        1.22      1.13 o 
  -3   4  15        0.00       -0.31      0.88 o 
  -2   4  15        0.08       -0.30      0.95 o 
  -1   4  15        1.87        2.84      0.89 o 
   0   4  15        0.06        0.24      0.69 o 
   1   4  15        2.88        1.52      0.64 o 
   2   4  15        0.02        0.25      0.54 o 
   3   4  15       28.54       27.88      1.30 o 
   4   4  15        2.47        1.95      0.65 o 
   5   4  15       39.67       39.69      1.74 o 
   6   4  15        0.57        0.44      1.02 o 
   7   4  15       17.98       16.49      1.48 o 
   8   4  15       11.05        9.94      2.73 o 
   9   4  15        0.38       -0.40      1.07 o 
  10   4  15        0.25       -0.21      1.03 o 
  11   4  15        5.64        5.63      1.43 o 
  -4   5  15        8.58        7.52      1.61 o 
  -3   5  15       12.81       10.54      1.83 o 
  -2   5  15        4.94        5.38      1.04 o 
  -1   5  15       13.87       13.74      1.20 o 
   0   5  15        7.15        6.21      0.88 o 
   1   5  15        3.76        3.41      0.66 o 
   2   5  15       20.41       21.40      1.26 o 
   4   5  15        4.29        2.41      0.88 o 
   5   5  15       92.55       97.97      4.01 o 
   6   5  15        2.21        1.61      0.70 o 
   7   5  15       13.41       14.54      1.33 o 
   8   5  15       12.00       15.08      1.51 o 
   9   5  15       12.55       13.79      1.91 o 
  10   5  15       11.76        9.60      2.86 o
[truncated: 22,452 more chars]
